# Supplementary material for: [3 + 2] Cycloadditions of Tertiary Amine N-Oxides and Silyl Imines as an Innovative Route to 1,2-Diamines
Source: Org Lett. 2023 Jun 15;25(25):4638–43. doi: 10.1021/acs.orglett.3c01396 (PMC10325142; doi:10.1021/acs.orglett.3c01396)
Supplement: Supplementary file 1 — ol3c01396_si_001.zip [file ol3c01396_si_001.zip]

Archive with 1,583 entries (1,406 files):
- 10/10_13CNMR/
- 10/10_13CNMR/acqu
- 10/10_13CNMR/acqus
- 10/10_13CNMR/audita.txt
- 10/10_13CNMR/cpdprg2
- 10/10_13CNMR/fid
- 10/10_13CNMR/format.temp
- 10/10_13CNMR/pdata/
- 10/10_13CNMR/pdata/1/
- 10/10_13CNMR/pdata/1/1i
- 10/10_13CNMR/pdata/1/1r
- 10/10_13CNMR/pdata/1/assocs
- 10/10_13CNMR/pdata/1/auditp.txt
- 10/10_13CNMR/pdata/1/outd
- 10/10_13CNMR/pdata/1/peaklist.xml
- 10/10_13CNMR/pdata/1/peakrng
- 10/10_13CNMR/pdata/1/peaks
- 10/10_13CNMR/pdata/1/proc
- 10/10_13CNMR/pdata/1/procs
- 10/10_13CNMR/pdata/1/thumb.png
- 10/10_13CNMR/pdata/1/title
- 10/10_13CNMR/pulseprogram
- 10/10_13CNMR/scon2
- 10/10_13CNMR/shimvalues
- 10/10_13CNMR/specpar
- 10/10_13CNMR/uxnmr.info
- 10/10_13CNMR/uxnmr.par
- 10/10_1HNMR/
- 10/10_1HNMR/acqu
- 10/10_1HNMR/acqus
- 10/10_1HNMR/audita.txt
- 10/10_1HNMR/fid
- 10/10_1HNMR/format.temp
- 10/10_1HNMR/pdata/
- 10/10_1HNMR/pdata/1/
- 10/10_1HNMR/pdata/1/1i
- 10/10_1HNMR/pdata/1/1r
- 10/10_1HNMR/pdata/1/assocs
- 10/10_1HNMR/pdata/1/auditp.txt
- 10/10_1HNMR/pdata/1/daisymultiplet.txt
- 10/10_1HNMR/pdata/1/daisymultipletHZ.txt
- 10/10_1HNMR/pdata/1/Exp.html
- 10/10_1HNMR/pdata/1/int_labels.txt
- 10/10_1HNMR/pdata/1/integrals.txt
- 10/10_1HNMR/pdata/1/intrng
- 10/10_1HNMR/pdata/1/mol2ppm.txt
- 10/10_1HNMR/pdata/1/multiplet.txt
- 10/10_1HNMR/pdata/1/multiplet_options.prop
- 10/10_1HNMR/pdata/1/multipletHZ.txt
- 10/10_1HNMR/pdata/1/outd
- 10/10_1HNMR/pdata/1/peaklist.xml
- 10/10_1HNMR/pdata/1/peakrng
- 10/10_1HNMR/pdata/1/peaks
- 10/10_1HNMR/pdata/1/proc
- 10/10_1HNMR/pdata/1/procs
- 10/10_1HNMR/pdata/1/thumb.png
- 10/10_1HNMR/pdata/1/title
- 10/10_1HNMR/pulseprogram
- 10/10_1HNMR/scon2
- 10/10_1HNMR/shimvalues
- 10/10_1HNMR/specpar
- 10/10_1HNMR/uxnmr.info
- 10/10_1HNMR/uxnmr.par
- 10/10_COSY/
- 10/10_COSY/acqu
- 10/10_COSY/acqu2
- 10/10_COSY/acqu2s
- 10/10_COSY/acqus
- 10/10_COSY/audita.txt
- 10/10_COSY/format.temp
- 10/10_COSY/pdata/
- 10/10_COSY/pdata/1/
- 10/10_COSY/pdata/1/2rr
- 10/10_COSY/pdata/1/auditp.txt
- 10/10_COSY/pdata/1/clevels
- 10/10_COSY/pdata/1/curdat2
- 10/10_COSY/pdata/1/outd
- 10/10_COSY/pdata/1/proc
- 10/10_COSY/pdata/1/proc2
- 10/10_COSY/pdata/1/proc2s
- 10/10_COSY/pdata/1/procs
- 10/10_COSY/pdata/1/thumb.png
- 10/10_COSY/pdata/1/title
- 10/10_COSY/pulseprogram
- 10/10_COSY/scon2
- 10/10_COSY/ser
- 10/10_COSY/shimvalues
- 10/10_COSY/specpar
- 10/10_COSY/uxnmr.info
- 10/10_COSY/uxnmr.par
- 4a/4a_13CNMR/
- 4a/4a_13CNMR/acqu
- 4a/4a_13CNMR/acqus
- 4a/4a_13CNMR/audita.txt
- 4a/4a_13CNMR/cpdprg2
- 4a/4a_13CNMR/fid
- 4a/4a_13CNMR/format.temp
- 4a/4a_13CNMR/pdata/
- 4a/4a_13CNMR/pdata/1/
- 4a/4a_13CNMR/pdata/1/1i
- 4a/4a_13CNMR/pdata/1/1r
- 4a/4a_13CNMR/pdata/1/auditp.txt
- 4a/4a_13CNMR/pdata/1/outd
- 4a/4a_13CNMR/pdata/1/peaklist.xml
- 4a/4a_13CNMR/pdata/1/peakrng
- 4a/4a_13CNMR/pdata/1/peaks
- 4a/4a_13CNMR/pdata/1/proc
- 4a/4a_13CNMR/pdata/1/procs
- 4a/4a_13CNMR/pdata/1/thumb.png
- 4a/4a_13CNMR/pdata/1/title
- 4a/4a_13CNMR/pulseprogram
- 4a/4a_13CNMR/scon2
- 4a/4a_13CNMR/shimvalues
- 4a/4a_13CNMR/specpar
- 4a/4a_13CNMR/uxnmr.info
- 4a/4a_13CNMR/uxnmr.par
- 4a/4a_1HNMR/
- 4a/4a_1HNMR/acqu
- 4a/4a_1HNMR/acqus
- 4a/4a_1HNMR/audita.txt
- 4a/4a_1HNMR/fid
- 4a/4a_1HNMR/format.temp
- 4a/4a_1HNMR/pdata/
- 4a/4a_1HNMR/pdata/1/
- 4a/4a_1HNMR/pdata/1/1i
- 4a/4a_1HNMR/pdata/1/1r
- 4a/4a_1HNMR/pdata/1/auditp.txt
- 4a/4a_1HNMR/pdata/1/Exp.html
- 4a/4a_1HNMR/pdata/1/integrals.txt
- 4a/4a_1HNMR/pdata/1/intrng
- 4a/4a_1HNMR/pdata/1/JMR.txt
- 4a/4a_1HNMR/pdata/1/JPF.txt
- 4a/4a_1HNMR/pdata/1/outd
- 4a/4a_1HNMR/pdata/1/peaklist.xml
- 4a/4a_1HNMR/pdata/1/peakrng
- 4a/4a_1HNMR/pdata/1/peaks
- 4a/4a_1HNMR/pdata/1/proc
- 4a/4a_1HNMR/pdata/1/procs
- 4a/4a_1HNMR/pdata/1/thumb.png
- 4a/4a_1HNMR/pdata/1/title
- 4a/4a_1HNMR/pulseprogram
- 4a/4a_1HNMR/scon2
- 4a/4a_1HNMR/shimvalues
- 4a/4a_1HNMR/specpar
- 4a/4a_1HNMR/uxnmr.info
- 4a/4a_1HNMR/uxnmr.par
- 4b/4b_13CNMR/
- 4b/4b_13CNMR/acqu
- 4b/4b_13CNMR/acqus
- 4b/4b_13CNMR/audita.txt
- 4b/4b_13CNMR/fid
- 4b/4b_13CNMR/format.ased
- 4b/4b_13CNMR/format.temp
- 4b/4b_13CNMR/pdata/
- 4b/4b_13CNMR/pdata/1/
- 4b/4b_13CNMR/pdata/1/1i
- 4b/4b_13CNMR/pdata/1/1r
- 4b/4b_13CNMR/pdata/1/assocs
- 4b/4b_13CNMR/pdata/1/auditp.txt
- 4b/4b_13CNMR/pdata/1/Exp.html
- 4b/4b_13CNMR/pdata/1/integrals.txt
- 4b/4b_13CNMR/pdata/1/intrng
- 4b/4b_13CNMR/pdata/1/outd
- 4b/4b_13CNMR/pdata/1/peaklist.xml
- 4b/4b_13CNMR/pdata/1/peakrng
- 4b/4b_13CNMR/pdata/1/peaks
- 4b/4b_13CNMR/pdata/1/proc
- 4b/4b_13CNMR/pdata/1/procs
- 4b/4b_13CNMR/pdata/1/thumb.png
- 4b/4b_13CNMR/pdata/1/title
- 4b/4b_13CNMR/pulseprogram
- 4b/4b_13CNMR/scon2
- 4b/4b_13CNMR/shimvalues
- 4b/4b_13CNMR/specpar
- 4b/4b_13CNMR/uxnmr.info
- 4b/4b_13CNMR/uxnmr.par
- 4b/4b_1HNMR/
- 4b/4b_1HNMR/acqu
- 4b/4b_1HNMR/acqus
- 4b/4b_1HNMR/audita.txt
- 4b/4b_1HNMR/fid
- 4b/4b_1HNMR/format.ased
- 4b/4b_1HNMR/format.temp
- 4b/4b_1HNMR/pdata/
- 4b/4b_1HNMR/pdata/1/
- 4b/4b_1HNMR/pdata/1/1i
- 4b/4b_1HNMR/pdata/1/1r
- 4b/4b_1HNMR/pdata/1/assocs
- 4b/4b_1HNMR/pdata/1/auditp.txt
- 4b/4b_1HNMR/pdata/1/Exp.html
- 4b/4b_1HNMR/pdata/1/integrals.txt
- 4b/4b_1HNMR/pdata/1/intrng
- 4b/4b_1HNMR/pdata/1/outd
- 4b/4b_1HNMR/pdata/1/peaklist.xml
- 4b/4b_1HNMR/pdata/1/peakrng
- 4b/4b_1HNMR/pdata/1/peaks
- 4b/4b_1HNMR/pdata/1/proc
- 4b/4b_1HNMR/pdata/1/procs
- 4b/4b_1HNMR/pdata/1/thumb.png
- 4b/4b_1HNMR/pdata/1/title
- 4b/4b_1HNMR/pulseprogram
- 4b/4b_1HNMR/scon2
- 4b/4b_1HNMR/shimvalues
- 4b/4b_1HNMR/specpar
- 4b/4b_1HNMR/uxnmr.info
- 4b/4b_1HNMR/uxnmr.par
- 4c/4c_13CNMR/
- 4c/4c_13CNMR/acqu
- 4c/4c_13CNMR/acqus
- 4c/4c_13CNMR/audita.txt
- 4c/4c_13CNMR/cpdprg2
- 4c/4c_13CNMR/fid
- 4c/4c_13CNMR/format.temp
- 4c/4c_13CNMR/pdata/
- 4c/4c_13CNMR/pdata/1/
- 4c/4c_13CNMR/pdata/1/1i
- 4c/4c_13CNMR/pdata/1/1r
- 4c/4c_13CNMR/pdata/1/auditp.txt
- 4c/4c_13CNMR/pdata/1/outd
- 4c/4c_13CNMR/pdata/1/peaklist.xml
- 4c/4c_13CNMR/pdata/1/peakrng
- 4c/4c_13CNMR/pdata/1/peaks
- 4c/4c_13CNMR/pdata/1/proc
- 4c/4c_13CNMR/pdata/1/procs
- 4c/4c_13CNMR/pdata/1/thumb.png
- 4c/4c_13CNMR/pdata/1/title
- 4c/4c_13CNMR/pulseprogram
- 4c/4c_13CNMR/scon2
- 4c/4c_13CNMR/shimvalues
- 4c/4c_13CNMR/specpar
- 4c/4c_13CNMR/uxnmr.info
- 4c/4c_13CNMR/uxnmr.par
- 4c/4c_1HNMR/
- 4c/4c_1HNMR/acqu
- 4c/4c_1HNMR/acqus
- 4c/4c_1HNMR/audita.txt
- 4c/4c_1HNMR/fid
- 4c/4c_1HNMR/format.ased
- 4c/4c_1HNMR/format.temp
- 4c/4c_1HNMR/pdata/
- 4c/4c_1HNMR/pdata/1/
- 4c/4c_1HNMR/pdata/1/1i
- 4c/4c_1HNMR/pdata/1/1r
- 4c/4c_1HNMR/pdata/1/assocs
- 4c/4c_1HNMR/pdata/1/auditp.txt
- 4c/4c_1HNMR/pdata/1/integrals.txt
- 4c/4c_1HNMR/pdata/1/intrng
- 4c/4c_1HNMR/pdata/1/outd
- 4c/4c_1HNMR/pdata/1/peaklist.xml
- 4c/4c_1HNMR/pdata/1/peakrng
- 4c/4c_1HNMR/pdata/1/peaks
- 4c/4c_1HNMR/pdata/1/proc
- 4c/4c_1HNMR/pdata/1/procs
- 4c/4c_1HNMR/pdata/1/thumb.png
- 4c/4c_1HNMR/pdata/1/title
- 4c/4c_1HNMR/pulseprogram
- 4c/4c_1HNMR/scon2
- 4c/4c_1HNMR/shimvalues
- 4c/4c_1HNMR/specpar
- 4c/4c_1HNMR/uxnmr.info
- 4c/4c_1HNMR/uxnmr.par
- 4d/4d_13CNMR/
- 4d/4d_13CNMR/acqu
- 4d/4d_13CNMR/acqus
- 4d/4d_13CNMR/audita.txt
- 4d/4d_13CNMR/cpdprg2
- 4d/4d_13CNMR/fid
- 4d/4d_13CNMR/format.temp
- 4d/4d_13CNMR/pdata/
- 4d/4d_13CNMR/pdata/1/
- 4d/4d_13CNMR/pdata/1/1i
- 4d/4d_13CNMR/pdata/1/1r
- 4d/4d_13CNMR/pdata/1/assocs
- 4d/4d_13CNMR/pdata/1/auditp.txt
- 4d/4d_13CNMR/pdata/1/outd
- 4d/4d_13CNMR/pdata/1/peaklist.xml
- 4d/4d_13CNMR/pdata/1/peakrng
- 4d/4d_13CNMR/pdata/1/peaks
- 4d/4d_13CNMR/pdata/1/proc
- 4d/4d_13CNMR/pdata/1/procs
- 4d/4d_13CNMR/pdata/1/thumb.png
- 4d/4d_13CNMR/pdata/1/title
- 4d/4d_13CNMR/pulseprogram
- 4d/4d_13CNMR/scon2
- 4d/4d_13CNMR/shimvalues
- 4d/4d_13CNMR/specpar
- 4d/4d_13CNMR/uxnmr.info
- 4d/4d_13CNMR/uxnmr.par
- 4d/4d_1HNMR/
- 4d/4d_1HNMR/4/
- 4d/4d_1HNMR/4/pdata/
- 4d/4d_1HNMR/4/pdata/1/
- 4d/4d_1HNMR/4/pdata/1/auditp.txt
- 4d/4d_1HNMR/4/pdata/1/integrals.txt
- 4d/4d_1HNMR/4/pdata/1/intrng
- 4d/4d_1HNMR/4/pdata/1/outd
- 4d/4d_1HNMR/4/pdata/1/peaklist.xml
- 4d/4d_1HNMR/4/pdata/1/peakrng
- 4d/4d_1HNMR/4/pdata/1/peaks
- 4d/4d_1HNMR/4/pdata/1/proc
[truncated: 1,283 more entries]
