# Supplementary material for: [3 + 2] Cycloadditions of Tertiary Amine N-Oxides and Silyl Imines as an Innovative Route to 1,2-Diamines
Source: Org Lett. 2023 Jun 15;25(25):4638–43. doi: 10.1021/acs.orglett.3c01396 (PMC10325142; doi:10.1021/acs.orglett.3c01396)
Supplement: Supplementary file 1 — ol3c01396_si_001.zip [file ol3c01396_si_001.zip › 10/10_13CNMR/audita.txt]

##TITLE= Audit trail, TopSpin 3.6.2
##JCAMPDX= 5.01
##ORIGIN= Bruker BioSpin GmbH
##OWNER= montgomery
$$ C:/Bruker/TopSpin3.6.2/hejnosz/sh-5-88/13/audita.txt
##AUDIT TRAIL=  $$ (NUMBER, WHEN, WHO, WHERE, PROCESS, VERSION, WHAT)
(   1,<2022-12-15 19:21:24.969 -0500>,<montgomery>,<NMR500-MH>,<go4>,<TopSpin 3.6.2>,
      <created by zg
	started at 2022-12-15 18:27:22.957 -0500,
	POWCHK enabled, PULCHK disabled,
       configuration hash MD5:
       00 94 71 24 2D A2 A1 CD 38 43 4C 1E 8D 59 AC AE
       data hash MD5: 64K
       87 34 A1 D2 AD B1 E8 35 AC F0 22 19 DD 1C 10 51>)
##END=

$$ hash MD5
$$ F1 04 E1 E2 FB 55 7A 51 EF 2E 18 50 1A 31 CE A8
