# Supplementary material for: [3 + 2] Cycloadditions of Tertiary Amine N-Oxides and Silyl Imines as an Innovative Route to 1,2-Diamines
Source: Org Lett. 2023 Jun 15;25(25):4638–43. doi: 10.1021/acs.orglett.3c01396 (PMC10325142; doi:10.1021/acs.orglett.3c01396)
Supplement: Supplementary file 1 — ol3c01396_si_001.zip [file ol3c01396_si_001.zip › 10/10_13CNMR/pdata/1/auditp.txt]

##TITLE= Audit trail, TopSpin 3.6.2
##JCAMPDX= 5.01
##ORIGIN= Bruker BioSpin GmbH
##OWNER= montgomery
$$ C:\Bruker\TopSpin3.6.2\hejnosz/sh-5-88/13/pdata/1/auditp.txt
##AUDIT TRAIL=  $$ (NUMBER, WHEN, WHO, WHERE, PROCESS, VERSION, WHAT)
(   1,<2022-12-15 19:21:24.969 -0500>,<montgomery>,<NMR500-MH>,<go4>,<TopSpin 3.6.2>,
      <created by zg
	started at 2022-12-15 18:27:22.957 -0500,
	POWCHK enabled, PULCHK disabled,
       configuration hash MD5:
       00 94 71 24 2D A2 A1 CD 38 43 4C 1E 8D 59 AC AE
       data hash MD5: 64K
       87 34 A1 D2 AD B1 E8 35 AC F0 22 19 DD 1C 10 51>)
(   2,<2022-12-15 19:21:26.000 -0500>,<montgomery>,<NMR500-MH>,<proc1d>,<TopSpin 3.6.2>,
      <Start of raw data processing
       ft FT_mod = 6 PKNL = 1 SI = 32K 
       data hash MD5: 32K
       E2 B8 C3 48 38 70 88 F6 C3 01 67 00 0C AC F1 56>)
(   3,<2022-12-15 19:21:26.750 -0500>,<montgomery>,<NMR500-MH>,<proc1d>,<TopSpin 3.6.2>,
      <apk 
       data hash MD5: 32K
       D9 E9 E4 F5 2B 79 CF B5 ED D6 74 6A E2 83 44 AB>)
$$ C:/Users/sarah/Box/NMR Files/Sarah NMR Files/sh-5-88/13/pdata/1/auditp.txt
(   4,<2022-12-19 10:22:25.338 -0500>,<sarah>,<DESKTOP-I492HBR>,<dataserver>,<TopSpin 4.1.4>,
      <Spectrum calibrated, SF was set. Old value: 125.498795 New value: 125.498795. Peak list modified: Yes
       data hash MD5: 32K
       D9 E9 E4 F5 2B 79 CF B5 ED D6 74 6A E2 83 44 AB>)
(   5,<2022-12-19 10:22:25.361 -0500>,<sarah>,<DESKTOP-I492HBR>,<dataserver>,<TopSpin 4.1.4>,
      <Spectrum calibrated, OFFSET was set. Old value: 218.574500 New value: 218.572477. Peak list modified: Yes
       data hash MD5: 32K
       D9 E9 E4 F5 2B 79 CF B5 ED D6 74 6A E2 83 44 AB>)
(   6,<2022-12-19 10:22:33.699 -0500>,<sarah>,<DESKTOP-I492HBR>,<dataserver>,<TopSpin 4.1.4>,
      <Start of interactive peak picking
       data hash MD5: 32K
       D9 E9 E4 F5 2B 79 CF B5 ED D6 74 6A E2 83 44 AB>)
(   7,<2022-12-19 10:22:38.277 -0500>,<sarah>,<DESKTOP-I492HBR>,<peak>,<TopSpin 4.1.4>,
      <1D Peak picking
       data hash MD5: 32K
       D9 E9 E4 F5 2B 79 CF B5 ED D6 74 6A E2 83 44 AB>)
(   8,<2022-12-19 10:22:41.528 -0500>,<sarah>,<DESKTOP-I492HBR>,<dataserver>,<TopSpin 4.1.4>,
      <End of interactive peak picking
       data hash MD5: 32K
       D9 E9 E4 F5 2B 79 CF B5 ED D6 74 6A E2 83 44 AB>)
##END=

$$ hash MD5
$$ 13 ED 9B E6 69 0B A4 D9 8E C5 FF 79 11 E4 F3 BB
