# Supplementary material for: [3 + 2] Cycloadditions of Tertiary Amine N-Oxides and Silyl Imines as an Innovative Route to 1,2-Diamines
Source: Org Lett. 2023 Jun 15;25(25):4638–43. doi: 10.1021/acs.orglett.3c01396 (PMC10325142; doi:10.1021/acs.orglett.3c01396)
Supplement: Supplementary file 1 — ol3c01396_si_001.zip [file ol3c01396_si_001.zip › 10/10_13CNMR/pdata/1/peaklist.xml]

<?xml version="1.0" encoding="UTF-8"?>
<PeakList modified="2022-12-19T10:22:38">
  <PeakList1D>
    <PeakList1DHeader creator="sarah" date="2022-12-19T10:22:38" expNo="13" name="sh-5-88" owner="" procNo="1" source="C:/Users/sarah/Box/NMR Files/Sarah NMR Files">
      <PeakPickDetails>F1=183.722641ppm, F2=11.323183ppm, MI=1.04cm, MAXI=16.00cm, PC=1.400
      </PeakPickDetails>
    </PeakList1DHeader>
    <Peak1D F1="165.694778" intensity="3.432008" type="0"/>
    <Peak1D F1="159.60788" intensity="3.962264" type="0"/>
    <Peak1D F1="133.411484" intensity="3.323099" type="0"/>
    <Peak1D F1="131.302963" intensity="2.815275" type="0"/>
    <Peak1D F1="129.508331" intensity="11.28981" type="0"/>
    <Peak1D F1="129.175278" intensity="10.13034" type="0"/>
    <Peak1D F1="127.65461" intensity="8.700307" type="0"/>
    <Peak1D F1="122.359146" intensity="2.072233" type="0"/>
    <Peak1D F1="114.440659" intensity="11.48933" type="0"/>
    <Peak1D F1="77.398483" intensity="15.0" type="0"/>
    <Peak1D F1="77.142845" intensity="14.56379" type="0"/>
    <Peak1D F1="76.88723" intensity="14.59558" type="0"/>
    <Peak1D F1="60.58165" intensity="3.510992" type="0"/>
    <Peak1D F1="58.29612" intensity="3.031867" type="0"/>
    <Peak1D F1="55.341202" intensity="9.332439" type="0"/>
    <Peak1D F1="34.931065" intensity="4.425242" type="0"/>
  </PeakList1D>
</PeakList>
