# Supplementary material for: [3 + 2] Cycloadditions of Tertiary Amine N-Oxides and Silyl Imines as an Innovative Route to 1,2-Diamines
Source: Org Lett. 2023 Jun 15;25(25):4638–43. doi: 10.1021/acs.orglett.3c01396 (PMC10325142; doi:10.1021/acs.orglett.3c01396)
Supplement: Supplementary file 1 — ol3c01396_si_001.zip [file ol3c01396_si_001.zip › 10/10_13CNMR/shimvalues]

# Thu Dec 15 19:21:24 2022
#$$PROBEIDENTIFIER=Z856901_0033
#$$PROBENAME=PA TXI 500S2 H-C/N-D-05 Z BTO
#$$SHIMID=302923
#
# Active Shim Gradients
#
Z           		10015           
Z2          		-608            
Z3          		-1333           
Z4          		-4034           
Z5          		1242            
Z6          		-1086           
X           		2542            
XZ          		16672           
XZ2         		13420           
XZ3         		5303            
XZ4         		-5463           
XZ5         		-8730           
Y           		-13554          
YZ          		-37733          
YZ2         		-41242          
YZ3         		-8518           
YZ4         		-1230           
YZ5         		-8556           
XY          		-10972          
XYZ         		-8423           
XYZ2        		11966           
XYZ3        		-3293           
XYZ4        		-2946           
XYZ5        		0               
(X2-Y2)     		2608            
(X2-Y2)Z    		1890            
(X2-Y2)Z2   		-2539           
(X2-Y2)Z3   		1248            
(X2-Y2)Z4   		3174            
(X2-Y2)Z5   		0               
X3          		28764           
X3Z         		-7090           
Y3          		-5048           
Y3Z         		4053            
#
# Lock Parameter
#
FIELD		-2359.783
LOCKPHASE		91.000  
LOCKPOWER		-30.000 
LOCKGAIN		130.000 
LOCKDC		-53.800 
LOCKSHIFT		7.240   
LOOPGAIN		-12.000 
LOOPTIME		0.400   
LOOPFILTER		100.000 
#
IEEE64_VERSION_CODE 1
#
# Shim currents 
#
SHIM_SETTING [1 ]  4857.27500000   
SHIM_SETTING [2 ]  -608.00000000   
SHIM_SETTING [3 ]  -1332.96900000  
SHIM_SETTING [4 ]  0.00000000      
SHIM_SETTING [5 ]  -4033.82100000  
SHIM_SETTING [6 ]  1242.14800000   
SHIM_SETTING [7 ]  -1085.72200000  
SHIM_SETTING [8 ]  0.00000000      
SHIM_SETTING [9 ]  0.00000000      
SHIM_SETTING [10]  35853.78200000  
SHIM_SETTING [11]  21673.23700000  
SHIM_SETTING [12]  -9100.91500000  
SHIM_SETTING [13]  -994.81700000   
SHIM_SETTING [14]  0.00000000      
SHIM_SETTING [15]  30831.66900000  
SHIM_SETTING [16]  -6042.95800000  
SHIM_SETTING [17]  71.50800000     
SHIM_SETTING [18]  -1393.75900000  
SHIM_SETTING [19]  -9109.39500000  
SHIM_SETTING [20]  -5052.12300000  
SHIM_SETTING [21]  3434.61400000   
SHIM_SETTING [22]  -2190.30100000  
SHIM_SETTING [23]  1836.56100000   
SHIM_SETTING [24]  749.91500000    
SHIM_SETTING [25]  5636.80700000   
SHIM_SETTING [26]  2295.37400000   
SHIM_SETTING [27]  0.00000000      
SHIM_SETTING [28]  -102634.88100000
SHIM_SETTING [29]  -14702.04300000 
SHIM_SETTING [30]  -4351.46000000  
SHIM_SETTING [31]  2840.92100000   
SHIM_SETTING [32]  -5825.87600000  
SHIM_SETTING [33]  -7354.95500000  
SHIM_SETTING [34]  14356.43200000  
SHIM_SETTING [35]  -20644.38000000 
SHIM_SETTING [36]  -12932.91500000 
SHIM_SETTING [37]  26432.77700000  
SHIM_SETTING [38]  -16085.82600000 
SHIM_SETTING [39]  25775.51300000  
SHIM_SETTING [40]  0.00000000      
