# Supplementary material for: [3 + 2] Cycloadditions of Tertiary Amine N-Oxides and Silyl Imines as an Innovative Route to 1,2-Diamines
Source: Org Lett. 2023 Jun 15;25(25):4638–43. doi: 10.1021/acs.orglett.3c01396 (PMC10325142; doi:10.1021/acs.orglett.3c01396)
Supplement: Supplementary file 1 — ol3c01396_si_001.zip [file ol3c01396_si_001.zip › 10/10_13CNMR/uxnmr.info]

CONFIGURATION INFORMATION
=========================

Path         : C:/Bruker/TopSpin3.6.2/conf/instr/spect/uxnmr.info
Date         : Tue Aug 02 11:19:20 2022
Release      : TopSpin 3.6.2
Installed in : C:/Bruker/TopSpin3.6.2
Host         : NMR500-MH
OS           : Windows 7 (Vs 6.2)
CPU          : Intel(R) Core(TM) i5-6500 CPU @ 3.20GHz (4 cores at 3192 MHz)
User         : instrument
System       : Avance III 500 NMR spectrometer
1H-frequency : 499.10 MHz
Description  : Avance III 500
Configured in: NMR500-MH:C:/Bruker/TopSpin3.6.2/conf/instr/spect

IPSO: connected to spectrometer subnet
- TCP/IP address = 149.236.99.254
 - IPSO type: 19"
- Tctrl : 1
- Fctrls: 3
- Gctrl1: with digital preemphasis
- Rctrl : none
- FREDs : none
- DPP : 1

DRU1: AQS DRU-E Z102520/00801 ECL 04.00
- TCP/IP address = 149.236.99.89
- Firmware Version = 170619
- DRU1 controls AQS-Rack and HPPR/2

AQS: connected to 149.236.99.89:/dev/tty10
  _Slot_ SBSB _____________________Board_____________________
  Number Addr Type HW-VS FW-VS ID  ECL Name   Description
  -----------------------------------------------------------
     2   0x10 0x42   0x3    AW  R  3.0 REC-1  AQS RXAD600 Z102117/208 ECL 03.00
     3   0x34 0xc0   0x1        X  2.0 REF-1  REF-600 Reference Board for AQS Receiver
     4   0x24 0x19   0x8    AE  S  1.0 SGU-1  AQS SGU/2 600 Z103081/00135 ECL 01.00 FPGA-Vs=AF
     5   0x25 0x19   0x8    AE  S  1.0 SGU-2  AQS SGU/2 600 Z103081/00066 ECL 01.00 FPGA-Vs=AF
     6   0x26 0x19   0x8    AE  S  1.0 SGU-3  AQS SGU/2 600 Z103081/00063 ECL 01.00 FPGA-Vs=AF
    21   0x21 0xcf     0        P  1.0 PSD-1  PSD/3 Power Supply Distribution Board
    --   0x20 0xc6     0        B  1.2 AQS/2  AQS/2 chassis
     1   0x20  0x7     0        B      MASTER AQS Rack Master
  Logical Receiver/SGU configuration:


Router: none installed


Transmitters at the spectrometer subnet:
----------------------------------------
BLA_W1345096_0086 W1345096/0086 ECL 1:
- TCP/IP address = 149.236.99.252
- Firmware VS    = 20120627
- Amplifier      = BLAXH2H300/100/150 E 200-600MHZ: W1345096/0086 ECL 1
- Router         = BLMMR32 RF AMPLIFIER MODULE: W1345204/0141 ECL 0
- Controller     = BLA CONTROL BOARD 6 2V H-USB: W1522050/0013 ECL 1
BLA_W1345092_0018 W1345092/0018 ECL 0:
- TCP/IP address = 149.236.99.251
- Firmware VS    = 20120627
- Amplifier      = BLAX300 E 6-365MHZ: W1345092/0018 ECL 0
- Router         = BLMMR31 RF AMPLIFIER MODULE: W1345212/0077 ECL 0
- Controller     = BLA CONTROL BOARD 6 2V V-USB: W1522040/0143 ECL 1

Gradient amplifiers at the spectrometer subnet:
----------------------------------------------
BGA1: BGA_W1213891_0030
- TCP/IP address   = 149.236.99.253
- Firmware version = 20080206
- Web version      = 1.1
- Current limits   = 0.0/X, 0.0/Y, -10.0/Z (in A)

BSMS: BSMS/2 connected to ethernet
- TCP/IP address = 149.236.99.20
- ELCB firmware version = 20170712
- SCB channels = 40
- Shim System = BOSS2-SB
- 2HTX Amplifier: not available
- Lock: installed

Eurotherm VTU: device connected to 149.236.99.254:/dev/tty05

Preamplifiers :
HPPR2: - HPPR/2 preamplifier connected to 149.236.99.89:/dev/tty10
    Type      : HPPR/2
    Controller: Cover/1 with Application firmware = AQ
                15 LEDs for tuning, 15 LEDs for matching
    Module  1 : 1H LNA
                PN=Z003461, SN=00513 from 20061205
    Module  2 : XBB19F 2HS
                PN=Z003505, SN=00542 from 20061019
    Module  3 : 2H
                PN=Z003472, SN=00528 from 20061106


Gradient Controller cable connections
--------------------------------------------------------------------
GCtrl1: connected via DPP to GREAT 1-10 Gradient Amplifier Unit W1213891/0030

RF cable connections (detected)
--------------------------------------------------------------------
SGU1 NORM output -> input 1 of transmitter 1 (BLAXH2H300/100/150 E 200-600MHZ W1345096/0086 at TCP/IP 149.236.99.252)
SGU1 AUX  output -> input 2 of transmitter 2 (BLAX300 E 6-365MHZ W1345092/0018 at TCP/IP 149.236.99.251)
SGU2 NORM output -> input 2 of transmitter 1 (BLAXH2H300/100/150 E 200-600MHZ W1345096/0086 at TCP/IP 149.236.99.252)
SGU2 AUX  output -> TUNE signal input of HPPR
SGU3 NORM output -> input 1 of transmitter 2 (BLAX300 E 6-365MHZ W1345092/0018 at TCP/IP 149.236.99.251)
SGU3 AUX  output -> input 4 of transmitter 1 (BLAXH2H300/100/150 E 200-600MHZ W1345096/0086 at TCP/IP 149.236.99.252)

Blanking cable connections (detected)
--------------------------------------------------------------------
transmitter 1 = BLAXH2H300/100/150 E 200-600MHZ W1345096/0086 at TCP/IP 149.236.99.252:
- amplifier 1H-100W uses blanking 2
- amplifier X-300W uses blanking 1
- amplifier 2H-150W needs no blanking

transmitter 2 = BLAX300 E 6-365MHZ W1345092/0018 at TCP/IP 149.236.99.251:
- amplifier X-300W uses blanking 3
