# Supplementary material for: [3 + 2] Cycloadditions of Tertiary Amine N-Oxides and Silyl Imines as an Innovative Route to 1,2-Diamines
Source: Org Lett. 2023 Jun 15;25(25):4638–43. doi: 10.1021/acs.orglett.3c01396 (PMC10325142; doi:10.1021/acs.orglett.3c01396)
Supplement: Supplementary file 1 — ol3c01396_si_001.zip [file ol3c01396_si_001.zip › 10/10_1HNMR/audita.txt]

##TITLE= Audit trail, TOPSPIN		Version 3.2
##JCAMPDX= 5.01
##ORIGIN= Bruker BioSpin GmbH
##OWNER= Montgomery
$$ C:/Bruker/TopSpin3.2/sarah/sh-5-88/11/audita.txt
##AUDIT TRAIL=  $$ (NUMBER, WHEN, WHO, WHERE, PROCESS, VERSION, WHAT)
(   1,<2022-12-15 17:42:35.836 -0500>,<Montgomery>,<NMR400_MH>,<go>,<TOPSPIN 3.2>,
      <created by zg
	started at 2022-12-15 17:40:56.437 -0500,
	POWCHK enabled, PULCHK disabled,
       configuration hash MD5:
       C8 D4 1C 19 23 CD E5 E8 D8 6E 4E 0D DD 38 5D 8A
       data hash MD5: 64K
       1F 45 D1 EE 97 75 26 5C BD DB B6 3D 02 36 6D 74>)
##END=

$$ hash MD5
$$ BB 04 0F 1D 6B 3A 1C B8 11 DE 5C 83 CA 27 3C A1
