# Supplementary material for: [3 + 2] Cycloadditions of Tertiary Amine N-Oxides and Silyl Imines as an Innovative Route to 1,2-Diamines
Source: Org Lett. 2023 Jun 15;25(25):4638–43. doi: 10.1021/acs.orglett.3c01396 (PMC10325142; doi:10.1021/acs.orglett.3c01396)
Supplement: Supplementary file 1 — ol3c01396_si_001.zip [file ol3c01396_si_001.zip › 10/10_1HNMR/pdata/1/assocs]

##TITLE= Parameter file, TopSpin 4.1.4
##JCAMPDX= 5.0
##DATATYPE= Parameter Values
##NPOINTS= 3	$$ modification sequence number
##ORIGIN= Bruker BioSpin GmbH
##OWNER= sarah
$$ 2023-01-11 11:50:33.747 -0500  sarah@DESKTOP-I492HBR
$$ C:/Users/sarah/Box/NMR Files/Sarah NMR Files/sh-5-88/11/pdata/1/assocs
$$ process C:\Bruker\TopSpin4.1.4\prog\mod\dataserver.exe
##$MULTDISP= <C:/Users/sarah/Box/NMR Files/Sarah NMR Files/sh-5-88/20/pdata/1|C:/Users/sarah/Box/NMR Files/Sarah NMR Files/sh-5-88/21/pdata/1|C:/Users/sarah/Box/NMR Files/Sarah NMR Files/sh-5-88/14/pdata/1|C:/Users/sarah/Box/NMR Files/Sarah NMR Files/sh-5-88/15/pdata/1|C:/Users/sarah/Box/NMR Files/Sarah NMR Files/sh-5-88/16/pdata/1>
##END=
