# Supplementary material for: [3 + 2] Cycloadditions of Tertiary Amine N-Oxides and Silyl Imines as an Innovative Route to 1,2-Diamines
Source: Org Lett. 2023 Jun 15;25(25):4638–43. doi: 10.1021/acs.orglett.3c01396 (PMC10325142; doi:10.1021/acs.orglett.3c01396)
Supplement: Supplementary file 1 — ol3c01396_si_001.zip [file ol3c01396_si_001.zip › 10/10_1HNMR/pdata/1/auditp.txt]

##TITLE= Audit trail, TOPSPIN		Version 3.2
##JCAMPDX= 5.01
##ORIGIN= Bruker BioSpin GmbH
##OWNER= Montgomery
$$ C:/Bruker/TopSpin3.2/sarah/sh-5-88/11/pdata/1/auditp.txt
##AUDIT TRAIL=  $$ (NUMBER, WHEN, WHO, WHERE, PROCESS, VERSION, WHAT)
(   1,<2022-12-15 17:42:35.836 -0500>,<Montgomery>,<NMR400_MH>,<go>,<TOPSPIN 3.2>,
      <created by zg
	started at 2022-12-15 17:40:56.437 -0500,
	POWCHK enabled, PULCHK disabled,
       configuration hash MD5:
       C8 D4 1C 19 23 CD E5 E8 D8 6E 4E 0D DD 38 5D 8A
       data hash MD5: 64K
       1F 45 D1 EE 97 75 26 5C BD DB B6 3D 02 36 6D 74>)
(   2,<2022-12-15 17:42:36.600 -0500>,<Montgomery>,<NMR400_MH>,<proc1d>,<TOPSPIN 3.2>,
      <Start of raw data processing
       ft FT_mod = 6 PKNL = 1 SI = 64K 
       data hash MD5: 64K
       E3 FC DC 28 54 63 A5 10 F2 47 DF 14 22 57 1C B9>)
(   3,<2022-12-15 17:42:36.975 -0500>,<Montgomery>,<NMR400_MH>,<proc1d>,<TOPSPIN 3.2>,
      <apk 
       data hash MD5: 64K
       52 BE 5A 2E B6 27 48 66 E0 A3 4F CC A8 32 46 C2>)
(   4,<2022-12-15 17:45:26.217 -0500>,<Montgomery>,<NMR400_MH>,<dataserver>,<TOPSPIN 3.2>,
      <new intrng file generated by interactive integration
       data hash MD5: 64K
       52 BE 5A 2E B6 27 48 66 E0 A3 4F CC A8 32 46 C2>)
(   5,<2022-12-15 17:45:42.004 -0500>,<Montgomery>,<NMR400_MH>,<audit>,<TOPSPIN 3.2>,
      <user comment:
       TITLE=imidazolidineTITLE_END
       data hash MD5: 64K
       52 BE 5A 2E B6 27 48 66 E0 A3 4F CC A8 32 46 C2>)
(   6,<2022-12-15 17:45:43.751 -0500>,<Montgomery>,<NMR400_MH>,<audit>,<TOPSPIN 3.2>,
      <user comment:
       TITLE=imidazolidineTITLE_END
       data hash MD5: 64K
       52 BE 5A 2E B6 27 48 66 E0 A3 4F CC A8 32 46 C2>)
$$ C:/Users/sarah/Box/NMR Files/Sarah NMR Files/sh-5-88/11/pdata/1/auditp.txt
(   7,<2022-12-19 11:35:30.917 -0500>,<sarah>,<DESKTOP-I492HBR>,<dataserver>,<TopSpin 4.1.4>,
      <INTEGRAL DELETE [3.833;3.652]
       data hash MD5: 64K
       52 BE 5A 2E B6 27 48 66 E0 A3 4F CC A8 32 46 C2>)
(   8,<2022-12-19 11:35:30.982 -0500>,<sarah>,<DESKTOP-I492HBR>,<dataserver>,<TopSpin 4.1.4>,
      <INTEGRAL DEFINE [3.774;3.673]
       data hash MD5: 64K
       52 BE 5A 2E B6 27 48 66 E0 A3 4F CC A8 32 46 C2>)
(   9,<2022-12-19 11:35:31.037 -0500>,<sarah>,<DESKTOP-I492HBR>,<dataserver>,<TopSpin 4.1.4>,
      <INTEGRAL DELETE [3.220;3.022]
       data hash MD5: 64K
       52 BE 5A 2E B6 27 48 66 E0 A3 4F CC A8 32 46 C2>)
(  10,<2022-12-19 11:35:31.143 -0500>,<sarah>,<DESKTOP-I492HBR>,<dataserver>,<TopSpin 4.1.4>,
      <INTEGRAL DEFINE [3.216;3.022]
       data hash MD5: 64K
       52 BE 5A 2E B6 27 48 66 E0 A3 4F CC A8 32 46 C2>)
(  11,<2022-12-19 11:35:31.202 -0500>,<sarah>,<DESKTOP-I492HBR>,<dataserver>,<TopSpin 4.1.4>,
      <INTEGRAL DELETE [3.216;3.022]
       data hash MD5: 64K
       52 BE 5A 2E B6 27 48 66 E0 A3 4F CC A8 32 46 C2>)
(  12,<2022-12-19 11:35:31.223 -0500>,<sarah>,<DESKTOP-I492HBR>,<dataserver>,<TopSpin 4.1.4>,
      <INTEGRAL DELETE [3.774;3.673]
       data hash MD5: 64K
       52 BE 5A 2E B6 27 48 66 E0 A3 4F CC A8 32 46 C2>)
(  13,<2022-12-19 11:35:31.243 -0500>,<sarah>,<DESKTOP-I492HBR>,<dataserver>,<TopSpin 4.1.4>,
      <INTEGRAL DEFINE [3.760;3.668]
       data hash MD5: 64K
       52 BE 5A 2E B6 27 48 66 E0 A3 4F CC A8 32 46 C2>)
(  14,<2022-12-19 11:35:31.321 -0500>,<sarah>,<DESKTOP-I492HBR>,<dataserver>,<TopSpin 4.1.4>,
      <INTEGRAL DELETE [3.760;3.668]
       data hash MD5: 64K
       52 BE 5A 2E B6 27 48 66 E0 A3 4F CC A8 32 46 C2>)
(  15,<2022-12-19 11:35:31.347 -0500>,<sarah>,<DESKTOP-I492HBR>,<dataserver>,<TopSpin 4.1.4>,
      <INTEGRAL DEFINE [3.796;3.668]
       data hash MD5: 64K
       52 BE 5A 2E B6 27 48 66 E0 A3 4F CC A8 32 46 C2>)
(  16,<2022-12-19 11:35:31.376 -0500>,<sarah>,<DESKTOP-I492HBR>,<dataserver>,<TopSpin 4.1.4>,
      <INTEGRAL DEFINE [3.185;3.053]
       data hash MD5: 64K
       52 BE 5A 2E B6 27 48 66 E0 A3 4F CC A8 32 46 C2>)
(  17,<2022-12-19 11:35:31.402 -0500>,<sarah>,<DESKTOP-I492HBR>,<dataserver>,<TopSpin 4.1.4>,
      <INTEGRAL DELETE [3.185;3.053]
       data hash MD5: 64K
       52 BE 5A 2E B6 27 48 66 E0 A3 4F CC A8 32 46 C2>)
(  18,<2022-12-19 11:35:31.430 -0500>,<sarah>,<DESKTOP-I492HBR>,<dataserver>,<TopSpin 4.1.4>,
      <INTEGRAL DEFINE [3.185;3.075]
       data hash MD5: 64K
       52 BE 5A 2E B6 27 48 66 E0 A3 4F CC A8 32 46 C2>)
(  19,<2022-12-19 11:35:31.468 -0500>,<sarah>,<DESKTOP-I492HBR>,<dataserver>,<TopSpin 4.1.4>,
      <INTEGRAL DELETE [5.344;5.189]
       data hash MD5: 64K
       52 BE 5A 2E B6 27 48 66 E0 A3 4F CC A8 32 46 C2>)
(  20,<2022-12-19 11:35:31.496 -0500>,<sarah>,<DESKTOP-I492HBR>,<dataserver>,<TopSpin 4.1.4>,
      <INTEGRAL DEFINE [5.338;5.210]
       data hash MD5: 64K
       52 BE 5A 2E B6 27 48 66 E0 A3 4F CC A8 32 46 C2>)
(  21,<2022-12-19 11:35:31.526 -0500>,<sarah>,<DESKTOP-I492HBR>,<dataserver>,<TopSpin 4.1.4>,
      <INTEGRAL DELETE [3.796;3.668]
       data hash MD5: 64K
       52 BE 5A 2E B6 27 48 66 E0 A3 4F CC A8 32 46 C2>)
(  22,<2022-12-19 11:35:31.556 -0500>,<sarah>,<DESKTOP-I492HBR>,<dataserver>,<TopSpin 4.1.4>,
      <INTEGRAL DEFINE [3.774;3.686]
       data hash MD5: 64K
       52 BE 5A 2E B6 27 48 66 E0 A3 4F CC A8 32 46 C2>)
(  23,<2022-12-19 11:35:31.584 -0500>,<sarah>,<DESKTOP-I492HBR>,<dataserver>,<TopSpin 4.1.4>,
      <INTEGRAL DELETE [3.774;3.686]
       data hash MD5: 64K
       52 BE 5A 2E B6 27 48 66 E0 A3 4F CC A8 32 46 C2>)
(  24,<2022-12-19 11:35:31.608 -0500>,<sarah>,<DESKTOP-I492HBR>,<dataserver>,<TopSpin 4.1.4>,
      <INTEGRAL DELETE [3.185;3.075]
       data hash MD5: 64K
       52 BE 5A 2E B6 27 48 66 E0 A3 4F CC A8 32 46 C2>)
(  25,<2022-12-19 11:35:31.638 -0500>,<sarah>,<DESKTOP-I492HBR>,<dataserver>,<TopSpin 4.1.4>,
      <INTEGRAL DEFINE [3.179;3.078]
       data hash MD5: 64K
       52 BE 5A 2E B6 27 48 66 E0 A3 4F CC A8 32 46 C2>)
(  26,<2022-12-19 11:35:31.667 -0500>,<sarah>,<DESKTOP-I492HBR>,<dataserver>,<TopSpin 4.1.4>,
      <INTEGRAL DEFINE [3.765;3.680]
       data hash MD5: 64K
       52 BE 5A 2E B6 27 48 66 E0 A3 4F CC A8 32 46 C2>)
(  27,<2022-12-19 11:35:36.873 -0500>,<sarah>,<DESKTOP-I492HBR>,<dataserver>,<TopSpin 4.1.4>,
      <Start of interactive peak picking
       data hash MD5: 64K
       52 BE 5A 2E B6 27 48 66 E0 A3 4F CC A8 32 46 C2>)
(  28,<2022-12-19 11:35:40.513 -0500>,<sarah>,<DESKTOP-I492HBR>,<peak>,<TopSpin 4.1.4>,
      <1D Peak picking
       data hash MD5: 64K
       52 BE 5A 2E B6 27 48 66 E0 A3 4F CC A8 32 46 C2>)
(  29,<2022-12-19 11:35:46.067 -0500>,<sarah>,<DESKTOP-I492HBR>,<peak>,<TopSpin 4.1.4>,
      <1D Peak picking
       data hash MD5: 64K
       52 BE 5A 2E B6 27 48 66 E0 A3 4F CC A8 32 46 C2>)
(  30,<2022-12-19 11:35:49.223 -0500>,<sarah>,<DESKTOP-I492HBR>,<peak>,<TopSpin 4.1.4>,
      <1D Peak picking
       data hash MD5: 64K
       52 BE 5A 2E B6 27 48 66 E0 A3 4F CC A8 32 46 C2>)
(  31,<2022-12-19 11:35:52.794 -0500>,<sarah>,<DESKTOP-I492HBR>,<dataserver>,<TopSpin 4.1.4>,
      <End of interactive peak picking
       data hash MD5: 64K
       52 BE 5A 2E B6 27 48 66 E0 A3 4F CC A8 32 46 C2>)
(  32,<2023-01-11 12:04:24.840 -0500>,<sarah>,<DESKTOP-I492HBR>,<dataserver>,<TopSpin 4.1.4>,
      <Spectrum calibrated, SF was set. Old value: 400.130000 New value: 400.130007. Peak list modified: Yes
       data hash MD5: 64K
       52 BE 5A 2E B6 27 48 66 E0 A3 4F CC A8 32 46 C2>)
(  33,<2023-01-11 12:04:24.874 -0500>,<sarah>,<DESKTOP-I492HBR>,<dataserver>,<TopSpin 4.1.4>,
      <Spectrum calibrated, OFFSET was set. Old value: 16.188180 New value: 16.171888. Peak list modified: Yes
       data hash MD5: 64K
       52 BE 5A 2E B6 27 48 66 E0 A3 4F CC A8 32 46 C2>)
(  34,<2023-01-11 12:06:39.126 -0500>,<sarah>,<DESKTOP-I492HBR>,<dataserver>,<TopSpin 4.1.4>,
      <INTEGRAL DELETE [7.814;7.675]
       data hash MD5: 64K
       52 BE 5A 2E B6 27 48 66 E0 A3 4F CC A8 32 46 C2>)
(  35,<2023-01-11 12:06:39.191 -0500>,<sarah>,<DESKTOP-I492HBR>,<dataserver>,<TopSpin 4.1.4>,
      <INTEGRAL DELETE [7.615;7.511]
       data hash MD5: 64K
       52 BE 5A 2E B6 27 48 66 E0 A3 4F CC A8 32 46 C2>)
(  36,<2023-01-11 12:06:39.457 -0500>,<sarah>,<DESKTOP-I492HBR>,<dataserver>,<TopSpin 4.1.4>,
      <INTEGRAL DELETE [7.503;7.399]
       data hash MD5: 64K
       52 BE 5A 2E B6 27 48 66 E0 A3 4F CC A8 32 46 C2>)
(  37,<2023-01-11 12:06:39.489 -0500>,<sarah>,<DESKTOP-I492HBR>,<dataserver>,<TopSpin 4.1.4>,
      <INTEGRAL DELETE [7.339;7.235]
       data hash MD5: 64K
       52 BE 5A 2E B6 27 48 66 E0 A3 4F CC A8 32 46 C2>)
(  38,<2023-01-11 12:06:39.519 -0500>,<sarah>,<DESKTOP-I492HBR>,<dataserver>,<TopSpin 4.1.4>,
      <INTEGRAL DELETE [6.916;6.778]
       data hash MD5: 64K
       52 BE 5A 2E B6 27 48 66 E0 A3 4F CC A8 32 46 C2>)
(  39,<2023-01-11 12:06:39.547 -0500>,<sarah>,<DESKTOP-I492HBR>,<dataserver>,<TopSpin 4.1.4>,
      <INTEGRAL DELETE [5.338;5.210]
       data hash MD5: 64K
       52 BE 5A 2E B6 27 48 66 E0 A3 4F CC A8 32 46 C2>)
(  40,<2023-01-11 12:06:39.580 -0500>,<sarah>,<DESKTOP-I492HBR>,<dataserver>,<TopSpin 4.1.4>,
      <INTEGRAL DELETE [4.628;4.438]
       data hash MD5: 64K
       52 BE 5A 2E B6 27 48 66 E0 A3 4F CC A8 32 46 C2>)
(  41,<2023-01-11 12:06:39.607 -0500>,<sarah>,<DESKTOP-I492HBR>,<dataserver>,<TopSpin 4.1.4>,
      <INTEGRAL DELETE [3.765;3.680]
       data hash MD5: 64K
       52 BE 5A 2E B6 27 48 66 E0 A3 4F CC A8 32 46 C2>)
(  42,<2023-01-11 12:06:39.626 -0500>,<sarah>,<DESKTOP-I492HBR>,<dataserver>,<TopSpin 4.1.4>,
      <INTEGRAL DELETE [3.179;3.078]
       data hash MD5: 64K
       52 BE 5A 2E B6 27 48 66 E0 A3 4F CC A8 32 46 C2>)
(  43,<2023-01-11 12:06:39.654 -0500>,<sarah>,<DESKTOP-I492HBR>,<dataserver>,<TopSpin 4.1.4>,
      <INTEGRAL DEFINE [8.036;7.971]
       data hash MD5: 64K
       52 BE 5A 2E B6 27 48 66 E0 A3 4F CC A8 32 46 C2>)
(  44,<2023-01-11 12:06:39.672 -0500>,<sarah>,<DESKTOP-I492HBR>,<dataserver>,<TopSpin 4.1.4>,
      <INTEGRAL DELETE [8.036;7.971]
       data hash MD5: 64K
       52 BE 5A 2E B6 27 48 66 E0 A3 4F CC A8 32 46 C2>)
(  45,<2023-01-11 12:06:39.691 -0500>,<sarah>,<DESKTOP-I492HBR>,<dataserver>,<TopSpin 4.1.4>,
      <INTEGRAL DEFINE [5.321;5.181]
       data hash MD5: 64K
       52 BE 5A 2E B6 27 48 66 E0 A3 4F CC A8 32 46 C2>)
(  46,<2023-01-11 12:06:39.708 -0500>,<sarah>,<DESKTOP-I492HBR>,<dataserver>,<TopSpin 4.1.4>,
      <INTEGRAL DEFINE [4.585;4.418]
       data hash MD5: 64K
       52 BE 5A 2E B6 27 48 66 E0 A3 4F CC A8 32 46 C2>)
(  47,<2023-01-11 12:06:39.724 -0500>,<sarah>,<DESKTOP-I492HBR>,<dataserver>,<TopSpin 4.1.4>,
      <INTEGRAL DEFINE [3.803;3.654]
       data hash MD5: 64K
       52 BE 5A 2E B6 27 48 66 E0 A3 4F CC A8 32 46 C2>)
(  48,<2023-01-11 12:06:39.748 -0500>,<sarah>,<DESKTOP-I492HBR>,<dataserver>,<TopSpin 4.1.4>,
      <INTEGRAL DELETE [3.803;3.654]
       data hash MD5: 64K
       52 BE 5A 2E B6 27 48 66 E0 A3 4F CC A8 32 46 C2>)
(  49,<2023-01-11 12:06:39.767 -0500>,<sarah>,<DESKTOP-I492HBR>,<dataserver>,<TopSpin 4.1.4>,
      <INTEGRAL DEFINE [3.775;3.659]
       data hash MD5: 64K
       52 BE 5A 2E B6 27 48 66 E0 A3 4F CC A8 32 46 C2>)
(  50,<2023-01-11 12:06:39.790 -0500>,<sarah>,<DESKTOP-I492HBR>,<dataserver>,<TopSpin 4.1.4>,
      <INTEGRAL DELETE [3.775;3.659]
       data hash MD5: 64K
       52 BE 5A 2E B6 27 48 66 E0 A3 4F CC A8 32 46 C2>)
(  51,<2023-01-11 12:06:39.819 -0500>,<sarah>,<DESKTOP-I492HBR>,<dataserver>,<TopSpin 4.1.4>,
      <INTEGRAL DEFINE [3.757;3.664]
       data hash MD5: 64K
       52 BE 5A 2E B6 27 48 66 E0 A3 4F CC A8 32 46 C2>)
(  52,<2023-01-11 12:06:39.847 -0500>,<sarah>,<DESKTOP-I492HBR>,<dataserver>,<TopSpin 4.1.4>,
      <INTEGRAL DEFINE [3.175;3.054]
       data hash MD5: 64K
       52 BE 5A 2E B6 27 48 66 E0 A3 4F CC A8 32 46 C2>)
(  53,<2023-01-11 12:06:39.877 -0500>,<sarah>,<DESKTOP-I492HBR>,<dataserver>,<TopSpin 4.1.4>,
      <INTEGRAL DELETE [3.175;3.054]
       data hash MD5: 64K
       52 BE 5A 2E B6 27 48 66 E0 A3 4F CC A8 32 46 C2>)
(  54,<2023-01-11 12:06:39.905 -0500>,<sarah>,<DESKTOP-I492HBR>,<dataserver>,<TopSpin 4.1.4>,
      <INTEGRAL DEFINE [3.189;3.054]
       data hash MD5: 64K
       52 BE 5A 2E B6 27 48 66 E0 A3 4F CC A8 32 46 C2>)
(  55,<2023-01-11 12:06:39.933 -0500>,<sarah>,<DESKTOP-I492HBR>,<dataserver>,<TopSpin 4.1.4>,
      <INTEGRAL DEFINE [6.871;6.773]
       data hash MD5: 64K
       52 BE 5A 2E B6 27 48 66 E0 A3 4F CC A8 32 46 C2>)
(  56,<2023-01-11 12:06:39.961 -0500>,<sarah>,<DESKTOP-I492HBR>,<dataserver>,<TopSpin 4.1.4>,
      <INTEGRAL DEFINE [7.313;7.239]
       data hash MD5: 64K
       52 BE 5A 2E B6 27 48 66 E0 A3 4F CC A8 32 46 C2>)
(  57,<2023-01-11 12:06:39.994 -0500>,<sarah>,<DESKTOP-I492HBR>,<dataserver>,<TopSpin 4.1.4>,
      <INTEGRAL DEFINE [7.490;7.397]
       data hash MD5: 64K
       52 BE 5A 2E B6 27 48 66 E0 A3 4F CC A8 32 46 C2>)
(  58,<2023-01-11 12:06:40.025 -0500>,<sarah>,<DESKTOP-I492HBR>,<dataserver>,<TopSpin 4.1.4>,
      <INTEGRAL DEFINE [7.602;7.485]
       data hash MD5: 64K
       52 BE 5A 2E B6 27 48 66 E0 A3 4F CC A8 32 46 C2>)
(  59,<2023-01-11 12:06:40.056 -0500>,<sarah>,<DESKTOP-I492HBR>,<dataserver>,<TopSpin 4.1.4>,
      <INTEGRAL DEFINE [7.788;7.695]
       data hash MD5: 64K
       52 BE 5A 2E B6 27 48 66 E0 A3 4F CC A8 32 46 C2>)
(  60,<2023-01-29 21:53:22.937 -0500>,<sarah>,<DESKTOP-I492HBR>,<dataserver>,<TopSpin 4.1.4>,
      <Start of interactive peak picking
       data hash MD5: 64K
       52 BE 5A 2E B6 27 48 66 E0 A3 4F CC A8 32 46 C2>)
(  61,<2023-01-29 21:53:28.617 -0500>,<sarah>,<DESKTOP-I492HBR>,<dataserver>,<TopSpin 4.1.4>,
      <End of interactive peak picking
       data hash MD5: 64K
       52 BE 5A 2E B6 27 48 66 E0 A3 4F CC A8 32 46 C2>)
##END=

$$ hash MD5
$$ 1D EE 8F 5F FC D3 09 3F 63 3C 56 EA 3E 33 F2 1D
