# Supplementary material for: [3 + 2] Cycloadditions of Tertiary Amine N-Oxides and Silyl Imines as an Innovative Route to 1,2-Diamines
Source: Org Lett. 2023 Jun 15;25(25):4638–43. doi: 10.1021/acs.orglett.3c01396 (PMC10325142; doi:10.1021/acs.orglett.3c01396)
Supplement: Supplementary file 1 — ol3c01396_si_001.zip [file ol3c01396_si_001.zip › 10/10_1HNMR/pdata/1/integrals.txt]

   Current data set:
   NAME =	sh-5-88	EXPNO =	11	PROCNO = 1
   DU   =	C:/Users/sarah/Box/NMR Files/Sarah NMR Files

   Number   Integrated Region     Integral
     1      7.788      7.695         1.99252
     2      7.602      7.485         1.07302
     3      7.490      7.397         2.17370
     4      7.313      7.239         2.29002
     5      6.871      6.773         2.18436
     6      5.321      5.181         1.15542
     7      4.585      4.418         1.00000
     8      3.757      3.664         4.45864
     9      3.189      3.054         2.93943
