# Supplementary material for: [3 + 2] Cycloadditions of Tertiary Amine N-Oxides and Silyl Imines as an Innovative Route to 1,2-Diamines
Source: Org Lett. 2023 Jun 15;25(25):4638–43. doi: 10.1021/acs.orglett.3c01396 (PMC10325142; doi:10.1021/acs.orglett.3c01396)
Supplement: Supplementary file 1 — ol3c01396_si_001.zip [file ol3c01396_si_001.zip › 10/10_1HNMR/pdata/1/intrng]

A 1.0 #regions in PPM
# low field   high field  bias        slope
  7.787888016359945  7.694787143480568  -0.0  -0.0  # for region 1
  7.60168627060119  7.485310179501968  -0.0  -0.0  # for region 2
  7.489965223145937  7.396864350266559  -0.0  -0.0  # for region 3
  7.313073564675119  7.238592866371617  -0.0  -0.0  # for region 4
  6.870844418498075  6.773088501974728  -0.0  -0.0  # for region 5
  5.320714885056436  5.18106357573737  -0.0  -0.0  # for region 6
  4.585217989309352  4.417636418126472  -0.0  -0.0  # for region 7
  3.7566202206828905  3.663519347803513  -0.0  -0.0  # for region 8
  3.188704896118687  3.0537086304435888  -0.0  -0.0  # for region 9
