# Supplementary material for: [3 + 2] Cycloadditions of Tertiary Amine N-Oxides and Silyl Imines as an Innovative Route to 1,2-Diamines
Source: Org Lett. 2023 Jun 15;25(25):4638–43. doi: 10.1021/acs.orglett.3c01396 (PMC10325142; doi:10.1021/acs.orglett.3c01396)
Supplement: Supplementary file 1 — ol3c01396_si_001.zip [file ol3c01396_si_001.zip › 10/10_1HNMR/pdata/1/mol2ppm.txt]

# 2023-01-29 21:53:13 -0500 sarah@DESKTOP-I492HBR
# TOPSPIN Molecule to PPM ranges correlations
# C:/Users/sarah/Box/NMR Files/Sarah NMR Files/sh-5-88/11/pdata/1
# Start [PPM]     End [PPM]     Atom Numbers
