# Supplementary material for: [3 + 2] Cycloadditions of Tertiary Amine N-Oxides and Silyl Imines as an Innovative Route to 1,2-Diamines
Source: Org Lett. 2023 Jun 15;25(25):4638–43. doi: 10.1021/acs.orglett.3c01396 (PMC10325142; doi:10.1021/acs.orglett.3c01396)
Supplement: Supplementary file 1 — ol3c01396_si_001.zip [file ol3c01396_si_001.zip › 10/10_1HNMR/pdata/1/multiplet.txt]

# 2023-01-29 21:53:13 -0500 sarah@DESKTOP-I492HBR
# TOPSPIN Multiplet Table
# C:/Users/sarah/Box/NMR Files/Sarah NMR Files/sh-5-88/11/pdata/1

1D TopSPIN Multiplet Table

----------------------------------------------------------------------
Number    Shift [ppm]    J [Hz]    M         Connection     Identifier
----------------------------------------------------------------------
     1         7.7428    7.3800    2             J(1,2)               
     2         7.5292    7.4496    2             J(2,1)               
     3         7.2718    8.6396    2             J(3,4)               
     4         6.8165    8.6464    2             J(4,3)               
     5         5.2573   10.0181    3             J(5,0)               
     6         4.5076   11.5844    3             J(6,0)               
     7         3.6909    8.2423    2             J(7,0)               
----------------------------------------------------------------------


1D TopSPIN Multiplet Lines Table

--------------------------
Number      Position [ppm]
--------------------------
     1              7.7520
     2              7.7336
     3              7.5385
     4              7.5199
     5              7.2826
     6              7.2610
     7              6.8273
     8              6.8057
     9              5.2824
    10              5.2583
    11              5.2323
    12              4.5365
    13              4.5076
    14              4.4786
    15              3.7012
    16              3.6806
--------------------------
