# Supplementary material for: [3 + 2] Cycloadditions of Tertiary Amine N-Oxides and Silyl Imines as an Innovative Route to 1,2-Diamines
Source: Org Lett. 2023 Jun 15;25(25):4638–43. doi: 10.1021/acs.orglett.3c01396 (PMC10325142; doi:10.1021/acs.orglett.3c01396)
Supplement: Supplementary file 1 — ol3c01396_si_001.zip [file ol3c01396_si_001.zip › 10/10_1HNMR/pdata/1/multipletHZ.txt]

# 2023-01-29 21:53:13 -0500 sarah@DESKTOP-I492HBR
# TOPSPIN Multiplet Table
# C:/Users/sarah/Box/NMR Files/Sarah NMR Files/sh-5-88/11/pdata/1

1D TopSPIN Multiplet Table

----------------------------------------------------------------------
Number     Shift [Hz]    J [Hz]    M         Connection     Identifier
----------------------------------------------------------------------
     1      3098.1290    7.3800    2             J(1,2)               
     2      3012.6508    7.4496    2             J(2,1)               
     3      2909.6809    8.6396    2             J(3,4)               
     4      2727.4835    8.6464    2             J(4,3)               
     5      2103.6166   10.0181    3             J(5,0)               
     6      1803.6094   11.5844    3             J(6,0)               
     7      1476.8536    8.2423    2             J(7,0)               
----------------------------------------------------------------------


1D TopSPIN Multiplet Lines Table

--------------------------
Number       Position [Hz]
--------------------------
     1           3101.8190
     2           3094.4390
     3           3016.3756
     4           3008.9260
     5           2914.0007
     6           2905.3611
     7           2731.8067
     8           2723.1603
     9           2113.6347
    10           2103.9884
    11           2093.5986
    12           1815.1937
    13           1803.6208
    14           1792.0250
    15           1480.9747
    16           1472.7325
--------------------------
