# Supplementary material for: [3 + 2] Cycloadditions of Tertiary Amine N-Oxides and Silyl Imines as an Innovative Route to 1,2-Diamines
Source: Org Lett. 2023 Jun 15;25(25):4638–43. doi: 10.1021/acs.orglett.3c01396 (PMC10325142; doi:10.1021/acs.orglett.3c01396)
Supplement: Supplementary file 1 — ol3c01396_si_001.zip [file ol3c01396_si_001.zip › 10/10_1HNMR/pdata/1/peaklist.xml]

<?xml version="1.0" encoding="UTF-8"?>
<PeakList modified="2022-12-19T11:35:49">
  <PeakList1D>
    <PeakList1DHeader creator="sarah" date="2022-12-19T11:35:49" expNo="11" name="sh-5-88" owner="" procNo="1" source="C:/Users/sarah/Box/NMR Files/Sarah NMR Files">
      <PeakPickDetails>F1=8.486078ppm, F2=6.236570ppm, MI=0.42cm, MAXI=24.45cm, PC=1.000
      </PeakPickDetails>
    </PeakList1DHeader>
    <Peak1D F1="7.752027864514145" intensity="2.5578" type="0"/>
    <Peak1D F1="7.733583864514145" intensity="2.833601" type="0"/>
    <Peak1D F1="7.5571618645141445" intensity="0.5455229" type="0"/>
    <Peak1D F1="7.538488864514145" intensity="1.570027" type="0"/>
    <Peak1D F1="7.519870864514145" intensity="1.137205" type="0"/>
    <Peak1D F1="7.460148864514145" intensity="2.147693" type="0"/>
    <Peak1D F1="7.440694864514144" intensity="3.143262" type="0"/>
    <Peak1D F1="7.421985864514145" intensity="1.348955" type="0"/>
    <Peak1D F1="7.2826348645141445" intensity="3.09892" type="0"/>
    <Peak1D F1="7.269718864514145" intensity="1.480641" type="0"/>
    <Peak1D F1="7.2610428645141445" intensity="3.476235" type="0"/>
    <Peak1D F1="6.827297864514144" intensity="3.621378" type="0"/>
    <Peak1D F1="6.805688864514145" intensity="3.397486" type="0"/>
  </PeakList1D>
  <PeakList1D>
    <PeakList1DHeader creator="sarah" date="2022-12-19T11:35:49" expNo="11" name="sh-5-88" owner="" procNo="1" source="C:/Users/sarah/Box/NMR Files/Sarah NMR Files">
      <PeakPickDetails>F1=5.569474ppm, F2=4.328365ppm, MI=0.34cm, MAXI=21.32cm, PC=1.000
      </PeakPickDetails>
    </PeakList1DHeader>
    <Peak1D F1="5.282369864514145" intensity="0.6338058" type="0"/>
    <Peak1D F1="5.258261864514145" intensity="1.690829" type="0"/>
    <Peak1D F1="5.2534118645141445" intensity="0.8453674" type="0"/>
    <Peak1D F1="5.232295864514144" intensity="0.6977862" type="0"/>
    <Peak1D F1="4.536509864514144" intensity="0.6674736" type="0"/>
    <Peak1D F1="4.507586864514145" intensity="1.288804" type="0"/>
    <Peak1D F1="4.478606864514145" intensity="0.639533" type="0"/>
  </PeakList1D>
  <PeakList1D>
    <PeakList1DHeader creator="sarah" date="2022-12-19T11:35:49" expNo="11" name="sh-5-88" owner="" procNo="1" source="C:/Users/sarah/Box/NMR Files/Sarah NMR Files">
      <PeakPickDetails>F1=3.919834ppm, F2=2.518416ppm, MI=0.50cm, MAXI=19.02cm, PC=1.000
      </PeakPickDetails>
    </PeakList1DHeader>
    <Peak1D F1="3.7288308645141446" intensity="1.405529" type="0"/>
    <Peak1D F1="3.7165998645141447" intensity="15.0" type="0"/>
    <Peak1D F1="3.7012338645141445" intensity="1.117763" type="0"/>
    <Peak1D F1="3.6806348645141447" intensity="0.9672787" type="0"/>
    <Peak1D F1="3.1114458645141445" intensity="10.95685" type="0"/>
  </PeakList1D>
</PeakList>
