# Supplementary material for: [3 + 2] Cycloadditions of Tertiary Amine N-Oxides and Silyl Imines as an Innovative Route to 1,2-Diamines
Source: Org Lett. 2023 Jun 15;25(25):4638–43. doi: 10.1021/acs.orglett.3c01396 (PMC10325142; doi:10.1021/acs.orglett.3c01396)
Supplement: Supplementary file 1 — ol3c01396_si_001.zip [file ol3c01396_si_001.zip › 10/10_1HNMR/pdata/1/peakrng]

P    #regions in PPM
# 2022-12-19 11:35:52 -0500  sarah@DESKTOP-I492HBR
# low field   high field   mi   maxi
  8.48607865512706  6.236569688045846  0.420  24.449  # for region 1
  5.569473925394177  4.328365529763162  0.344  21.316  # for region 2
  3.919834016201287  2.5184157861345997  0.497  19.024  # for region 3
