# Supplementary material for: [3 + 2] Cycloadditions of Tertiary Amine N-Oxides and Silyl Imines as an Innovative Route to 1,2-Diamines
Source: Org Lett. 2023 Jun 15;25(25):4638–43. doi: 10.1021/acs.orglett.3c01396 (PMC10325142; doi:10.1021/acs.orglett.3c01396)
Supplement: Supplementary file 1 — ol3c01396_si_001.zip [file ol3c01396_si_001.zip › 10/10_COSY/acqu2s]

##TITLE= Parameter file, TOPSPIN		Version 3.2
##JCAMPDX= 5.0
##DATATYPE= Parameter Values
##NPOINTS= 257	$$ modification sequence number
##ORIGIN= Bruker BioSpin GmbH
##OWNER= Montgomery
$$ 2022-12-15 18:20:00.050 -0500  Montgomery@NMR400_MH
$$ C:/Bruker/TopSpin3.2/sarah/sh-5-88/12/acqu2s
$$ process C:\Bruker\TopSpin3.2\prog\mod\go.exe
##$ACQT0= 0
##$BF1= 400.13
##$FnMODE= 1
##$NUC1= <1H>
##$NusJSP= 0
##$NusT2= 1
##$NusTD= 256
##$O1= 2470.96654339884
##$SFO1= 400.132470966543
##$SW= 20.0254193154209
##$SW_h= 8012.82051282051
##$TD= 256
##END=
