# Supplementary material for: [3 + 2] Cycloadditions of Tertiary Amine N-Oxides and Silyl Imines as an Innovative Route to 1,2-Diamines
Source: Org Lett. 2023 Jun 15;25(25):4638–43. doi: 10.1021/acs.orglett.3c01396 (PMC10325142; doi:10.1021/acs.orglett.3c01396)
Supplement: Supplementary file 1 — ol3c01396_si_001.zip [file ol3c01396_si_001.zip › 10/10_COSY/audita.txt]

##TITLE= Audit trail, TOPSPIN		Version 3.2
##JCAMPDX= 5.01
##ORIGIN= Bruker BioSpin GmbH
##OWNER= Montgomery
$$ C:/Bruker/TopSpin3.2/sarah/sh-5-88/12/audita.txt
##AUDIT TRAIL=  $$ (NUMBER, WHEN, WHO, WHERE, PROCESS, VERSION, WHAT)
(   1,<2022-12-15 18:20:03.466 -0500>,<Montgomery>,<NMR400_MH>,<go>,<TOPSPIN 3.2>,
      <created by zg
	started at 2022-12-15 17:43:12.228 -0500,
	POWCHK enabled, PULCHK disabled,
       configuration hash MD5:
       C8 D4 1C 19 23 CD E5 E8 D8 6E 4E 0D DD 38 5D 8A
       data hash MD5: 2K * 256
       46 22 1D C5 B6 82 AD 7E 5F E6 7E E4 68 29 3E 02>)
##END=

$$ hash MD5
$$ 2F 55 83 0E 67 4C E4 A5 69 02 48 6D D1 BE 4B 1E
