# Supplementary material for: [3 + 2] Cycloadditions of Tertiary Amine N-Oxides and Silyl Imines as an Innovative Route to 1,2-Diamines
Source: Org Lett. 2023 Jun 15;25(25):4638–43. doi: 10.1021/acs.orglett.3c01396 (PMC10325142; doi:10.1021/acs.orglett.3c01396)
Supplement: Supplementary file 1 — ol3c01396_si_001.zip [file ol3c01396_si_001.zip › 10/10_COSY/pdata/1/auditp.txt]

##TITLE= Audit trail, TOPSPIN		Version 3.2
##JCAMPDX= 5.01
##ORIGIN= Bruker BioSpin GmbH
##OWNER= Montgomery
$$ C:/Bruker/TopSpin3.2/sarah/sh-5-88/12/pdata/1/auditp.txt
##AUDIT TRAIL=  $$ (NUMBER, WHEN, WHO, WHERE, PROCESS, VERSION, WHAT)
(   1,<2022-12-15 18:20:03.466 -0500>,<Montgomery>,<NMR400_MH>,<go>,<TOPSPIN 3.2>,
      <created by zg
	started at 2022-12-15 17:43:12.228 -0500,
	POWCHK enabled, PULCHK disabled,
       configuration hash MD5:
       C8 D4 1C 19 23 CD E5 E8 D8 6E 4E 0D DD 38 5D 8A
       data hash MD5: 2K * 256
       46 22 1D C5 B6 82 AD 7E 5F E6 7E E4 68 29 3E 02>)
(   2,<2022-12-15 18:21:58.293 -0500>,<Montgomery>,<NMR400_MH>,<proc2d>,<TOPSPIN 3.2>,
      <Start of raw data processing
       xfb F2: SI = 1K WDW = 3 SSB = 0 FT_mod = 6 PKNL = 1 F1: SI = 1K WDW = 3 SSB = 0 FT_mod = 6 FCOR = 0.5 PH_mod = 2
       data hash MD5: 1K * 1K
       D1 7F A9 2E 30 A5 D9 58 D1 50 D2 6A 0F A2 AC A1>)
(   3,<2022-12-15 18:22:00.633 -0500>,<Montgomery>,<NMR400_MH>,<proc2d>,<TOPSPIN 3.2>,
      <abs1 F1: ABSG = 5 ABSF1 = 16.18818 ABSF2 = -3.837362
       data hash MD5: 1K * 1K
       7B 19 CC 63 22 75 C1 89 6F 33 E6 3C 4F 81 7F 9D>)
(   4,<2022-12-15 18:22:02.661 -0500>,<Montgomery>,<NMR400_MH>,<proc2d>,<TOPSPIN 3.2>,
      <abs2 F2: ABSG = 5 ABSF1 = 16.18818 ABSF2 = -3.837362
       data hash MD5: 1K * 1K
       28 E8 0D 9A 59 07 BE 62 17 07 A0 2E B2 69 8F 8B>)
(   5,<2022-12-15 18:22:08.277 -0500>,<Montgomery>,<NMR400_MH>,<proc2d>,<TOPSPIN 3.2>,
      <sym
       data hash MD5: 1K * 1K
       07 51 FA 28 B5 4A 11 3F C6 FA 9D FE 37 6E 07 3F>)
$$ C:/Users/sarah/Box/NMR Files/Sarah NMR Files/sh-5-88/12/pdata/1/auditp.txt
(   6,<2022-12-19 10:26:23.204 -0500>,<sarah>,<DESKTOP-I492HBR>,<proc2d>,<TopSpin 4.1.4>,
      <Start of raw data processing
       xfb F2: SI = 1K WDW = 3 SSB = 0 FT_mod = 6 PKNL = 1 F1: SI = 1K WDW = 3 SSB = 0 FT_mod = 6 FCOR = 0.5 PH_mod = 2
       data hash MD5: 1K * 1K
       D1 7F A9 2E 30 A5 D9 58 D1 50 D2 6A 0F A2 AC A1>)
(   7,<2022-12-19 10:26:26.261 -0500>,<sarah>,<DESKTOP-I492HBR>,<proc2d>,<TopSpin 4.1.4>,
      <abs1 F1: ABSG = 5 ABSF1 = 16.18818 ABSF2 = -3.837362
       data hash MD5: 1K * 1K
       7B 19 CC 63 22 75 C1 89 6F 33 E6 3C 4F 81 7F 9D>)
(   8,<2022-12-19 10:26:26.472 -0500>,<sarah>,<DESKTOP-I492HBR>,<proc2d>,<TopSpin 4.1.4>,
      <abs2 F2: ABSG = 5 ABSF1 = 16.18818 ABSF2 = -3.837362
       data hash MD5: 1K * 1K
       28 E8 0D 9A 59 07 BE 62 17 07 A0 2E B2 69 8F 8B>)
(   9,<2022-12-19 10:26:38.742 -0500>,<sarah>,<DESKTOP-I492HBR>,<proc2d>,<TopSpin 4.1.4>,
      <Start of raw data processing
       xfb F2: SI = 1K WDW = 3 SSB = 0 FT_mod = 6 PKNL = 1 F1: SI = 1K WDW = 3 SSB = 0 FT_mod = 6 FCOR = 0.5 PH_mod = 2
       data hash MD5: 1K * 1K
       D1 7F A9 2E 30 A5 D9 58 D1 50 D2 6A 0F A2 AC A1>)
(  10,<2022-12-19 10:26:40.635 -0500>,<sarah>,<DESKTOP-I492HBR>,<proc2d>,<TopSpin 4.1.4>,
      <abs1 F1: ABSG = 5 ABSF1 = 16.18818 ABSF2 = -3.837362
       data hash MD5: 1K * 1K
       7B 19 CC 63 22 75 C1 89 6F 33 E6 3C 4F 81 7F 9D>)
(  11,<2022-12-19 10:26:42.363 -0500>,<sarah>,<DESKTOP-I492HBR>,<proc2d>,<TopSpin 4.1.4>,
      <abs2 F2: ABSG = 5 ABSF1 = 16.18818 ABSF2 = -3.837362
       data hash MD5: 1K * 1K
       28 E8 0D 9A 59 07 BE 62 17 07 A0 2E B2 69 8F 8B>)
(  12,<2022-12-19 10:26:46.034 -0500>,<sarah>,<DESKTOP-I492HBR>,<proc2d>,<TopSpin 4.1.4>,
      <sym
       data hash MD5: 1K * 1K
       07 51 FA 28 B5 4A 11 3F C6 FA 9D FE 37 6E 07 3F>)
##END=

$$ hash MD5
$$ 02 7A 6D 26 2B 71 3E 52 8C F2 A4 7A 89 16 4C 3A
