# Supplementary material for: [3 + 2] Cycloadditions of Tertiary Amine N-Oxides and Silyl Imines as an Innovative Route to 1,2-Diamines
Source: Org Lett. 2023 Jun 15;25(25):4638–43. doi: 10.1021/acs.orglett.3c01396 (PMC10325142; doi:10.1021/acs.orglett.3c01396)
Supplement: Supplementary file 1 — ol3c01396_si_001.zip [file ol3c01396_si_001.zip › 10/10_COSY/pdata/1/curdat2]

##TITLE= Parameter file, TOPSPIN		Version 3.2
##JCAMPDX= 5.0
##DATATYPE= Parameter Values
##NPOINTS= 2	$$ modification sequence number
##ORIGIN= Bruker BioSpin GmbH
##OWNER= Montgomery
$$ 2022-12-15 17:42:53.464 -0500  Montgomery@NMR400_MH
$$ C:/Bruker/TopSpin3.2/sarah/sh-5-88/12/pdata/1/curdat2
$$ process C:\Bruker\TopSpin3.2\prog\au\bin\buttonau.exe
##$DATPATH2= <C:/Bruker/TopSpin3.2/sarah>
##$DATPATH3= <C:/Bruker/TopSpin3.2/sarah>
##$EXPNO2= 11
##$EXPNO3= 11
##$NAME2= <sh-5-88>
##$NAME3= <sh-5-88>
##$PROCNO2= 1
##$PROCNO3= 1
##END=
