# Supplementary material for: [3 + 2] Cycloadditions of Tertiary Amine N-Oxides and Silyl Imines as an Innovative Route to 1,2-Diamines
Source: Org Lett. 2023 Jun 15;25(25):4638–43. doi: 10.1021/acs.orglett.3c01396 (PMC10325142; doi:10.1021/acs.orglett.3c01396)
Supplement: Supplementary file 1 — ol3c01396_si_001.zip [file ol3c01396_si_001.zip › 10/10_COSY/pulseprogram]

# 1 "C:/Bruker/TopSpin3.2/exp/stan/nmr/lists/pp/cosyqf90"
;cosyqf90
;avance-version (12/01/11)
;2D homonuclear shift correlation
;
;W.P. Aue, E. Bartholdi, R.R. Ernst, J. Chem. Phys. 64, 2229 (1976)
;K. Nagayama et al., J. Magn. Reson. 40, 321 (1980)
;
;$CLASS=HighRes
;$DIM=2D
;$TYPE=
;$SUBTYPE=
;$COMMENT=


# 1 "C:/Bruker/TopSpin3.2/exp/stan/nmr/lists/pp/Avance.incl" 1
;Avance3.incl
;   for AV III
;
;avance-version (13/06/17)
;
;$CLASS=HighRes Incl
;$COMMENT=
# 169 "C:/Bruker/TopSpin3.2/exp/stan/nmr/lists/pp/Avance.incl"
;$Id: Avance3.incl,v 1.9.8.3 2013/08/30 09:44:49 ber Exp $
# 15 "C:/Bruker/TopSpin3.2/exp/stan/nmr/lists/pp/cosyqf90" 2


# 18 "C:/Bruker/TopSpin3.2/exp/stan/nmr/lists/pp/cosyqf90"
"in0=inf1"

"d0=3u"

# 1 "mc_line 23 file C:/Bruker/TopSpin3.2/exp/stan/nmr/lists/pp/cosyqf90 exp. def. part of mc cmd. before ze"
define delay MCWRK
define delay MCREST
define delay d0orig
"d0orig=d0"
define loopcounter t1loop
"t1loop=0"
define loopcounter ph1loop
"ph1loop=0"
define loopcounter ST1CNT
"ST1CNT = td1 / 1"
"MCREST = d1 - d1"
"MCWRK = 0.500000*d1"

    dccorr
# 23 "C:/Bruker/TopSpin3.2/exp/stan/nmr/lists/pp/cosyqf90"
# 23 "C:/Bruker/TopSpin3.2/exp/stan/nmr/lists/pp/cosyqf90"
1 ze
# 1 "mc_line 23 file C:/Bruker/TopSpin3.2/exp/stan/nmr/lists/pp/cosyqf90 exp. def. of mc cmd. after ze"
      "d0=d0orig + t1loop * in0 "
# 24 "C:/Bruker/TopSpin3.2/exp/stan/nmr/lists/pp/cosyqf90"
# 1 "mc_line 24 file C:/Bruker/TopSpin3.2/exp/stan/nmr/lists/pp/cosyqf90 exp. start label for mc cmd."
2 MCWRK 
LBLST1, MCWRK
  MCREST
# 25 "C:/Bruker/TopSpin3.2/exp/stan/nmr/lists/pp/cosyqf90"
3 p1 ph1
  d0
  p1 ph2
  go=2 ph31
# 1 "mc_line 29 file C:/Bruker/TopSpin3.2/exp/stan/nmr/lists/pp/cosyqf90 exp. mc cmd. in line"
  MCWRK  wr #0 if #0 zd 

  "t1loop+=1"
      "d0=d0orig + t1loop * in0 "
  lo to LBLST1 times ST1CNT
  MCWRK 
  "t1loop=0"
  MCWRK
# 30 "C:/Bruker/TopSpin3.2/exp/stan/nmr/lists/pp/cosyqf90"
exit


ph1=0 0 0 0 1 1 1 1 2 2 2 2 3 3 3 3
ph2=0 1 2 3
ph31=0 2 0 2 3 1 3 1 2 0 2 0 1 3 1 3
# 38 "C:/Bruker/TopSpin3.2/exp/stan/nmr/lists/pp/cosyqf90"
;pl1 : f1 channel - power level for pulse (default)
;p1 : f1 channel -  90 degree high power pulse
;d0 : incremented delay (2D)                         [3 usec]
;d1 : relaxation delay; 1-5 * T1
;inf1: 1/SW = 2 * DW
;in0: 1/(1 * SW) = 2 * DW
;nd0: 1
;ns: 4 * n
;ds: 16
;td1: number of experiments
;FnMODE: QF


# 52 "C:/Bruker/TopSpin3.2/exp/stan/nmr/lists/pp/cosyqf90"
;$Id: cosyqf90,v 1.6.8.1 2012/01/31 17:56:22 ber Exp $
