# Supplementary material for: [3 + 2] Cycloadditions of Tertiary Amine N-Oxides and Silyl Imines as an Innovative Route to 1,2-Diamines
Source: Org Lett. 2023 Jun 15;25(25):4638–43. doi: 10.1021/acs.orglett.3c01396 (PMC10325142; doi:10.1021/acs.orglett.3c01396)
Supplement: Supplementary file 1 — ol3c01396_si_001.zip [file ol3c01396_si_001.zip › 10/10_COSY/shimvalues]

# Thu Dec 15 17:43:30 2022
#$$PROBEID=34
#$$PROBEINFO=5 mm PAQNP 1H/13C/31P/19F Z-GRD Z840001/0002
#$$PICSINFO=Z840001_0002_34.par
#$$SHIMID=313232
#
# Active Shim Gradients
#
Z           		-1604           
Z2          		-4343           
Z3          		8883            
Z4          		5808            
Z5          		-3334           
Z6          		17412           
X           		-631            
XZ          		297             
XZ2         		1467            
XZ3         		-185            
Y           		-5292           
YZ          		-18217          
YZ2         		1072            
YZ3         		2137            
XY          		-1430           
XYZ         		-4410           
(X2-Y2)     		25065           
(X2-Y2)Z    		-2780           
X3          		3336            
Y3          		296             
#
# Lock Parameter
#
FIELD		5263.378
LOCKPHASE		288.782 
LOCKPOWER		-30.000 
LOCKGAIN		119.700 
LOCKDC		-75.000 
LOCKSHIFT		7.240   
LOOPGAIN		-12.000 
LOOPTIME		0.400   
LOOPFILTER		100.000 
#
IEEE64_VERSION_CODE 1
#
# Shim currents 
#
SHIM_SETTING [1 ]  -777.94000000   
SHIM_SETTING [2 ]  -2149.78500000  
SHIM_SETTING [3 ]  4672.66887844   
SHIM_SETTING [4 ]  3054.93419537   
SHIM_SETTING [5 ]  -1753.59952645  
SHIM_SETTING [6 ]  -332.09973166   
SHIM_SETTING [7 ]  156.48351085    
SHIM_SETTING [8 ]  771.81993953    
SHIM_SETTING [9 ]  13184.03325040  
SHIM_SETTING [10]  -752.37002224   
SHIM_SETTING [11]  -2783.45782754  
SHIM_SETTING [12]  -9582.23973519  
SHIM_SETTING [13]  563.76927996    
SHIM_SETTING [14]  1123.87837553   
SHIM_SETTING [15]  9158.64300000   
SHIM_SETTING [16]  -1462.08566661  
SHIM_SETTING [17]  -97.19082273    
SHIM_SETTING [18]  -2319.58631620  
SHIM_SETTING [19]  1754.58733213   
SHIM_SETTING [20]  155.55607157    
