# Supplementary material for: [3 + 2] Cycloadditions of Tertiary Amine N-Oxides and Silyl Imines as an Innovative Route to 1,2-Diamines
Source: Org Lett. 2023 Jun 15;25(25):4638–43. doi: 10.1021/acs.orglett.3c01396 (PMC10325142; doi:10.1021/acs.orglett.3c01396)
Supplement: Supplementary file 1 — ol3c01396_si_001.zip [file ol3c01396_si_001.zip › 4a/4a_13CNMR/pdata/1/auditp.txt]

##TITLE= Audit trail, TOPSPIN		Version 3.2
##JCAMPDX= 5.01
##ORIGIN= Bruker BioSpin GmbH
##OWNER= Montgomery
$$ C:/Bruker/TopSpin3.2/sarah/sh-3-153/3/pdata/1/auditp.txt
##AUDIT TRAIL=  $$ (NUMBER, WHEN, WHO, WHERE, PROCESS, VERSION, WHAT)
(   1,<2021-11-16 16:24:10.383 -0500>,<Montgomery>,<NMR400_MH>,<go>,<TOPSPIN 3.2>,
      <created by zg
	started at 2021-11-16 15:38:18.840 -0500,
	POWCHK enabled, PULCHK disabled,
       terminated by command 'halt'
       configuration hash MD5:
       3C FD C9 4F 53 E4 08 53 93 3E 94 20 64 00 5A 85
       data hash MD5: 64K
       D5 42 B1 2F 52 63 EC 1F 47 8D C4 D7 BF B7 B0 DA>)
(   2,<2021-11-16 16:24:11.334 -0500>,<Montgomery>,<NMR400_MH>,<proc1d>,<TOPSPIN 3.2>,
      <Start of raw data processing
       ft FT_mod = 6 PKNL = 1 SI = 32K 
       data hash MD5: 32K
       9B A4 66 93 F5 04 11 61 27 EB 84 38 BE 6B 8E 87>)
(   3,<2021-11-16 16:24:11.615 -0500>,<Montgomery>,<NMR400_MH>,<proc1d>,<TOPSPIN 3.2>,
      <apk 
       data hash MD5: 32K
       C2 B7 2A 8F 68 10 33 45 5A BB FB 70 3A DF A9 21>)
##END=

$$ hash MD5
$$ 2F DE B7 EB AE F9 57 39 EE AA 48 30 C4 BD 4B 4C
