# Supplementary material for: [3 + 2] Cycloadditions of Tertiary Amine N-Oxides and Silyl Imines as an Innovative Route to 1,2-Diamines
Source: Org Lett. 2023 Jun 15;25(25):4638–43. doi: 10.1021/acs.orglett.3c01396 (PMC10325142; doi:10.1021/acs.orglett.3c01396)
Supplement: Supplementary file 1 — ol3c01396_si_001.zip [file ol3c01396_si_001.zip › 4a/4a_13CNMR/pdata/1/outd]

##TITLE= Parameter file, TOPSPIN		Version 3.2
##JCAMPDX= 5.0
##DATATYPE= Parameter Values
##NPOINTS= 1	$$ modification sequence number
##ORIGIN= Bruker BioSpin GmbH
##OWNER= Montgomery
$$ 2021-11-16 15:37:12.598 -0500  Montgomery@NMR400_MH
$$ C:\Bruker\TopSpin3.2\sarah/sh-3-153/3/pdata/1/outd
$$ process C:\Bruker\TopSpin3.2\prog\mod\edparproc.exe
##$CURPLOT= <Send To OneNote 16>
##$CURPRIN= <$Send To OneNote 16>
##$DFORMAT= <normdp>
##$LAYOUT= <+/1D_X.xwp>
##$LFORMAT= <normlp>
##$PFORMAT= <normpl>
##END=
