# Supplementary material for: [3 + 2] Cycloadditions of Tertiary Amine N-Oxides and Silyl Imines as an Innovative Route to 1,2-Diamines
Source: Org Lett. 2023 Jun 15;25(25):4638–43. doi: 10.1021/acs.orglett.3c01396 (PMC10325142; doi:10.1021/acs.orglett.3c01396)
Supplement: Supplementary file 1 — ol3c01396_si_001.zip [file ol3c01396_si_001.zip › 4a/4a_13CNMR/pdata/1/peaklist.xml]

<?xml version="1.0" encoding="UTF-8"?>
<PeakList>
  <PeakList1D>
    <PeakList1DHeader creator="sarah" date="2022-01-23T22:46:43.592-05:00" expNo="3" name="sh-3-153" owner="" procNo="1" source="C:/Users/sarah/Box/Sarah NMR Files">
      <PeakPickDetails>F1=175.036301ppm, F2=13.626987ppm, MI=0.97cm, MAXI=19.62cm, PC=1.400
      </PeakPickDetails>
    </PeakList1DHeader>
    <Peak1D F1="158.820099" intensity="4.140515e+00" type="0"/>
    <Peak1D F1="136.110214" intensity="2.359839e+00" type="0"/>
    <Peak1D F1="127.467590" intensity="1.336864e+01" type="0"/>
    <Peak1D F1="113.952789" intensity="1.058622e+01" type="0"/>
    <Peak1D F1="77.460129" intensity="1.349630e+01" type="0"/>
    <Peak1D F1="77.142334" intensity="1.500000e+01" type="0"/>
    <Peak1D F1="76.823380" intensity="1.429386e+01" type="0"/>
    <Peak1D F1="59.345306" intensity="3.632617e+00" type="0"/>
    <Peak1D F1="55.254772" intensity="1.141296e+01" type="0"/>
    <Peak1D F1="54.282696" intensity="3.173422e+00" type="0"/>
    <Peak1D F1="35.962521" intensity="3.916289e+00" type="0"/>
  </PeakList1D>
</PeakList>
