# Supplementary material for: [3 + 2] Cycloadditions of Tertiary Amine N-Oxides and Silyl Imines as an Innovative Route to 1,2-Diamines
Source: Org Lett. 2023 Jun 15;25(25):4638–43. doi: 10.1021/acs.orglett.3c01396 (PMC10325142; doi:10.1021/acs.orglett.3c01396)
Supplement: Supplementary file 1 — ol3c01396_si_001.zip [file ol3c01396_si_001.zip › 4a/4a_13CNMR/pdata/1/peakrng]

P    #regions in PPM
# 2022-01-23 22:46:42 -0500  sarah@DESKTOP-J4TO76D
# low field   high field   mi   maxi
  175.0362959879212  13.6269868017442  0.973  19.618  # for region 1
