# Supplementary material for: [3 + 2] Cycloadditions of Tertiary Amine N-Oxides and Silyl Imines as an Innovative Route to 1,2-Diamines
Source: Org Lett. 2023 Jun 15;25(25):4638–43. doi: 10.1021/acs.orglett.3c01396 (PMC10325142; doi:10.1021/acs.orglett.3c01396)
Supplement: Supplementary file 1 — ol3c01396_si_001.zip [file ol3c01396_si_001.zip › 4a/4a_13CNMR/scon2]

##TITLE= Parameter file, TOPSPIN		Version 3.2
##JCAMPDX= 5.0
##DATATYPE= Parameter Values
##NPOINTS= 1	$$ modification sequence number
##ORIGIN= Bruker BioSpin GmbH
##OWNER= Montgomery
$$ 2021-11-16 15:38:18.325 -0500  Montgomery@NMR400_MH
$$ C:/Bruker/TopSpin3.2/sarah/sh-3-153/3/scon2
$$ process C:\Bruker\TopSpin3.2\prog\mod\go.exe
##$BLKTR= (0..19)
3 3 3 3 3 3 3 3 3 3 3 3 3 3 3 3 3 3 3 3
##$DE1= 3.5
##$DEADC= 0.5
##$DEPA= 3.5
##$DERX= 1.5
##$FILCOR= 0
##$GRADCHAN= 0
##$GRADPRE= (0..1)
10 10
##$HD_BLKTR= (0..19)
1 1 1 1 1 1 1 1 1 1 1 1 1 1 1 1 1 1 1 1
##$HD_DE1= 5
##$HD_DEADC= 0
##$HD_DEPA= 2.5
##$HD_DERX= 0
##END=
