# Supplementary material for: [3 + 2] Cycloadditions of Tertiary Amine N-Oxides and Silyl Imines as an Innovative Route to 1,2-Diamines
Source: Org Lett. 2023 Jun 15;25(25):4638–43. doi: 10.1021/acs.orglett.3c01396 (PMC10325142; doi:10.1021/acs.orglett.3c01396)
Supplement: Supplementary file 1 — ol3c01396_si_001.zip [file ol3c01396_si_001.zip › 4a/4a_13CNMR/shimvalues]

# Tue Nov 16 16:24:10 2021
#$$PROBEID=35
#$$PROBEINFO=5 mm QNP 1H/13C/31P/19F Z-GRD Z8400/0221
#$$PICSINFO=Z8400_0221_35.par
#$$SHIMID=313232
#
# Active Shim Gradients
#
Z           		-1431           
Z2          		-5799           
Z3          		8798            
Z4          		6637            
Z5          		-6944           
Z6          		0               
X           		-318            
XZ          		227             
XZ2         		110             
XZ3         		-83             
Y           		-5664           
YZ          		-18714          
YZ2         		376             
YZ3         		4327            
XY          		-1331           
XYZ         		-3983           
(X2-Y2)     		24488           
(X2-Y2)Z    		-2846           
X3          		2741            
Y3          		-480            
#
# Lock Parameter
#
FIELD		5276.606
LOCKPHASE		316.277 
LOCKPOWER		-30.000 
LOCKGAIN		121.800 
LOCKDC		-75.000 
LOCKSHIFT		7.240   
LOOPGAIN		-12.000 
LOOPTIME		0.400   
LOOPFILTER		100.000 
#
IEEE64_VERSION_CODE 1
#
# Shim currents 
#
SHIM_SETTING [1 ]  -694.03500001   
SHIM_SETTING [2 ]  -2870.50500002  
SHIM_SETTING [3 ]  4627.74800000   
SHIM_SETTING [4 ]  3491.06200000   
SHIM_SETTING [5 ]  -3652.44900000  
SHIM_SETTING [6 ]  -167.06200000   
SHIM_SETTING [7 ]  119.38700000    
SHIM_SETTING [8 ]  57.64400000     
SHIM_SETTING [9 ]  12880.70900000  
SHIM_SETTING [10]  -699.94600000   
SHIM_SETTING [11]  -2979.47700000  
SHIM_SETTING [12]  -9843.34100000  
SHIM_SETTING [13]  197.79300000    
SHIM_SETTING [14]  2276.25800000   
SHIM_SETTING [15]  0.00000000      
SHIM_SETTING [16]  -1496.99500000  
SHIM_SETTING [17]  -43.87100000    
SHIM_SETTING [18]  -2095.18500000  
SHIM_SETTING [19]  1441.62800000   
SHIM_SETTING [20]  -252.61400000   
