# Supplementary material for: [3 + 2] Cycloadditions of Tertiary Amine N-Oxides and Silyl Imines as an Innovative Route to 1,2-Diamines
Source: Org Lett. 2023 Jun 15;25(25):4638–43. doi: 10.1021/acs.orglett.3c01396 (PMC10325142; doi:10.1021/acs.orglett.3c01396)
Supplement: Supplementary file 1 — ol3c01396_si_001.zip [file ol3c01396_si_001.zip › 4a/4a_13CNMR/uxnmr.info]

CONFIGURATION INFORMATION
=========================

Path         : C:/Bruker/TopSpin3.2/conf/instr/spect/uxnmr.info
Date         : Fri Oct 08 13:11:53 2021
Release      : TOPSPIN Version 3.2-pl7
Installed in : C:/Bruker/TopSpin3.2
Host         : NMR400_MH
OS           : Windows 7 (Vs 6.1) Service Pack 1
CPU          : Intel(R) Core(TM) i5-6500 CPU @ 3.20GHz (4 cores at 3192 MHz)
User         : instrument
Description  : Avance III 400
Location     : 
System       : Avance III NMR spectrometer
1H-frequency : 400.13 MHz
Order Number : 
Configured in: C:/Bruker/TopSpin3.2/conf/instr/spect

IPSO: connected to spectrometer subnet
- TCP/IP address = 149.236.99.254
- Tctrl : 1
- Fctrls: 2
- Gctrl1: without digital preemphasis
- Rctrl : 1
- FREDs : none
- DPP : none

DRU: AQS DRU Z100977/00488 ECL 03.00
- TCP/IP address = 149.236.99.89
- Firmware Version = 150604
- DRU controls AQS-Rack and HPPR/2

AQS: connected to 149.236.99.89:/dev/tty10
  _Slot_ SBSB _____________________Board_____________________
  Number Addr Type HW-VS FW-VS ID  ECL Name   Description
  -----------------------------------------------------------
     2   0x10 0x72   0x3    AW  R  3.0 REC-1  AQS RXAD400 Z102116/00580 ECL 03.00
     3   0x34  0x2   0x1        X  4.0 REF-1  REF-400 Reference Board for AQS Receiver
     4   0x24 0x11   0x8    AE  S  2.0 SGU-1  AQS SGU/2 400 Z103080/00078 ECL 02.00 FPGA-Vs=AF
     5   0x25 0x11   0x8    AE  S  2.0 SGU-2  AQS SGU/2 400 Z103080/00135 ECL 02.00 FPGA-Vs=AF
     9   0x36  0x5     0        A  6.0 BLA-1  BLA2BB 150/60 20-400 W1345049/1734 ECL 6
    21   0x21 0xcf     0        P  1.0 PSD-1  PSD/3 Power Supply Distribution Board
    --   0x20 0xd1     0        B  1.0 MASTER AQS/3 Chassis
     1   0x20  0x7     0        B      MASTER AQS Rack Master
  Logical Receiver/SGU configuration:


Router: 1 AQS-Minirouter

Amplifiers (AQS configuration):
  RO  Amplifier  Module  Nucleus  Power/W  Switchbox Name PN/SN/FW
   1      1         1        B      150    N         BLA2BB 150/60 20-400 W1345049/1734/-
   2      1         2        B       60    N         BLA2BB 150/60 20-400 W1345049/1734/-


BSMS: BSMS/2 connected to ethernet
- TCP/IP address = 149.236.99.20
- ELCB firmware version = 20150423
- GAB current limits = 0.0/X, 0.0/Y, 10.0/Z (in A)
- SCB channels = 20
- Shim System = BOSS1-SB
- 2HTX Amplifier: not available
- Lock: installed

Eurotherm VTU: device connected to 149.236.99.254:/dev/tty05

Preamplifiers :
HPPR: - HPPR/2 preamplifier connected to 149.236.99.89:/dev/tty10
    Type      : HPPR/2
    Controller: Application firmware = AQ
                15 LEDs for tuning, 15 LEDs for matching
    Module  1 : 1H/2H 1H (virtual 50 Ohm reference: 302.8%/74.7deg)
                 PN=Z003959, SN=00382 from 20061207
    Module  2 : 1H/2H 2H (virtual 50 Ohm reference: 110.0%/-73.5deg)
                 PN=Z003959, SN=00382 from 20061207
    Module  3 : XBB19F 2HS
                 PN=Z003504, SN=00376 from 20061204


Frequency generation:
- F1: for SGU
- F2: for SGU


RF cable connections (assumed)
--------------------------------------------------------------------
SGU1 NORM output -> input 2 of transmitter 1 (BLA2BB 150/60 20-400 W1345049/1734)
SGU1 AUX  output -> open
SGU2 NORM output -> input 3 of transmitter 1 (BLA2BB 150/60 20-400 W1345049/1734)
SGU2 AUX  output -> TUNE signal input of HPPR

Blanking cable connections (assumed)
--------------------------------------------------------------------
transmitter 1 (BLA2BB 150/60 20-400 W1345049/1734) amplifier B-150W uses blanking 1
transmitter 1 (BLA2BB 150/60 20-400 W1345049/1734) amplifier B-60W uses blanking 2
