# Supplementary material for: [3 + 2] Cycloadditions of Tertiary Amine N-Oxides and Silyl Imines as an Innovative Route to 1,2-Diamines
Source: Org Lett. 2023 Jun 15;25(25):4638–43. doi: 10.1021/acs.orglett.3c01396 (PMC10325142; doi:10.1021/acs.orglett.3c01396)
Supplement: Supplementary file 1 — ol3c01396_si_001.zip [file ol3c01396_si_001.zip › 4a/4a_1HNMR/pdata/1/auditp.txt]

##TITLE= Audit trail, TOPSPIN		Version 3.2
##JCAMPDX= 5.01
##ORIGIN= Bruker BioSpin GmbH
##OWNER= Montgomery
$$ C:/Bruker/TopSpin3.2/sarah/sh-3-153/2/pdata/1/auditp.txt
##AUDIT TRAIL=  $$ (NUMBER, WHEN, WHO, WHERE, PROCESS, VERSION, WHAT)
(   1,<2021-11-16 15:36:33.208 -0500>,<Montgomery>,<NMR400_MH>,<go>,<TOPSPIN 3.2>,
      <created by zg
	started at 2021-11-16 15:35:09.799 -0500,
	POWCHK enabled, PULCHK disabled,
       configuration hash MD5:
       3C FD C9 4F 53 E4 08 53 93 3E 94 20 64 00 5A 85
       data hash MD5: 64K
       66 54 C4 04 7A 9F 45 CB 65 2B E5 3C 5A E4 82 35>)
(   2,<2021-11-16 15:36:33.956 -0500>,<Montgomery>,<NMR400_MH>,<proc1d>,<TOPSPIN 3.2>,
      <Start of raw data processing
       ft FT_mod = 6 PKNL = 1 SI = 64K 
       data hash MD5: 64K
       C0 6C CF 76 61 AA C7 94 34 D7 EB BD FC 36 23 0F>)
(   3,<2021-11-16 15:36:34.346 -0500>,<Montgomery>,<NMR400_MH>,<proc1d>,<TOPSPIN 3.2>,
      <apk 
       data hash MD5: 64K
       C5 E1 F1 89 D5 5E 14 57 4A 5C 92 DA 75 EE E6 A7>)
(   4,<2021-11-16 15:38:54.673 -0500>,<Montgomery>,<NMR400_MH>,<dataserver>,<TOPSPIN 3.2>,
      <new intrng file generated by interactive integration
       data hash MD5: 64K
       C5 E1 F1 89 D5 5E 14 57 4A 5C 92 DA 75 EE E6 A7>)
##END=

$$ hash MD5
$$ 8C 42 52 0E 42 C0 7C EE 9D 08 88 33 B6 77 0A 63
