# Supplementary material for: [3 + 2] Cycloadditions of Tertiary Amine N-Oxides and Silyl Imines as an Innovative Route to 1,2-Diamines
Source: Org Lett. 2023 Jun 15;25(25):4638–43. doi: 10.1021/acs.orglett.3c01396 (PMC10325142; doi:10.1021/acs.orglett.3c01396)
Supplement: Supplementary file 1 — ol3c01396_si_001.zip [file ol3c01396_si_001.zip › 4a/4a_1HNMR/pdata/1/integrals.txt]

   Current data set:
   NAME =	sh-3-153	EXPNO =	2	PROCNO = 1
   DU   =	C:/Bruker/TopSpin3.2/sarah

   Number   Integrated Region     Integral
     1      7.325      7.233         2.20595
     2      6.922      6.821         2.20516
     3      4.106      4.013         1.00000
     4      3.823      3.760         3.30041
     5      2.809      2.726         2.08284
     6      2.702      2.569         3.47445
     7      2.489      2.421         2.92714
