# Supplementary material for: [3 + 2] Cycloadditions of Tertiary Amine N-Oxides and Silyl Imines as an Innovative Route to 1,2-Diamines
Source: Org Lett. 2023 Jun 15;25(25):4638–43. doi: 10.1021/acs.orglett.3c01396 (PMC10325142; doi:10.1021/acs.orglett.3c01396)
Supplement: Supplementary file 1 — ol3c01396_si_001.zip [file ol3c01396_si_001.zip › 4a/4a_1HNMR/pdata/1/intrng]

A 1.0 #regions in PPM
# low field   high field  bias        slope
  7.324504674931033  7.233361515431686  -0.0  -0.0  # for region 1
  6.921872256043808  6.820713364731346  -0.0  -0.0  # for region 2
  4.106081214658062  4.012615407049242  -0.0  -0.0  # for region 3
  3.8229347974901655  3.75970792763714  -0.0  -0.0  # for region 4
  2.808541668482917  2.7261082420826326  -0.0  -0.0  # for region 5
  2.701726524414943  2.5693686285046278  -0.0  -0.0  # for region 6
  2.4892572704536478  2.420756254149186  -0.0  -0.0  # for region 7
