# Supplementary material for: [3 + 2] Cycloadditions of Tertiary Amine N-Oxides and Silyl Imines as an Innovative Route to 1,2-Diamines
Source: Org Lett. 2023 Jun 15;25(25):4638–43. doi: 10.1021/acs.orglett.3c01396 (PMC10325142; doi:10.1021/acs.orglett.3c01396)
Supplement: Supplementary file 1 — ol3c01396_si_001.zip [file ol3c01396_si_001.zip › 4a/4a_1HNMR/pdata/1/JMR.txt]

1H NMR (400 MHz, CDCl3)
 Shift ppm 2.77 (d, J=6.72 Hz, 1 H)
 Shift ppm 4.06 (t, J=6.70 Hz, 1 H)
 Shift ppm 6.87 (d, J=8.60 Hz, 1 H)
 Shift ppm 7.27 (d, J=8.60 Hz, 1 H)
