# Supplementary material for: [3 + 2] Cycloadditions of Tertiary Amine N-Oxides and Silyl Imines as an Innovative Route to 1,2-Diamines
Source: Org Lett. 2023 Jun 15;25(25):4638–43. doi: 10.1021/acs.orglett.3c01396 (PMC10325142; doi:10.1021/acs.orglett.3c01396)
Supplement: Supplementary file 1 — ol3c01396_si_001.zip [file ol3c01396_si_001.zip › 4a/4a_1HNMR/pdata/1/JPF.txt]

1H-NMR (CDCl3)  2.77 (2H, d, J=6.72 Hz), 4.06 (1H, t, J=6.70 Hz), 6.87 (2H, d, J=8.60 Hz), 7.27 (2H, d, J=8.60 Hz).


no      (ppm)  Integ   Peak    J1(Hz)  J2(Hz)  J3(Hz)  Comment
1       2.77    2d       6.72    0.0     0.0     
2       4.06    1t       6.70    0.0     0.0     
3       6.87    2d       8.60    0.0     0.0     
4       7.27    2d       8.60    0.0     0.0     
