# Supplementary material for: [3 + 2] Cycloadditions of Tertiary Amine N-Oxides and Silyl Imines as an Innovative Route to 1,2-Diamines
Source: Org Lett. 2023 Jun 15;25(25):4638–43. doi: 10.1021/acs.orglett.3c01396 (PMC10325142; doi:10.1021/acs.orglett.3c01396)
Supplement: Supplementary file 1 — ol3c01396_si_001.zip [file ol3c01396_si_001.zip › 4a/4a_1HNMR/pdata/1/peaklist.xml]

<?xml version="1.0" encoding="UTF-8"?>
<PeakList modified="2021-11-16T15:37:54">
  <PeakList1D>
    <PeakList1DHeader creator="Montgomery" date="2021-11-16T15:37:54" expNo="2" name="sh-3-153" owner="" procNo="1" source="C:/Bruker/TopSpin3.2/sarah">
      <PeakPickDetails>F1=7.563014ppm, F2=6.422897ppm, MI=0.47cm, MAXI=11.91cm, PC=1.000
      </PeakPickDetails>
    </PeakList1DHeader>
    <Peak1D F1="7.2979" intensity="0.49" type="0"/>
    <Peak1D F1="7.2780" intensity="2.75" type="0"/>
    <Peak1D F1="7.2565" intensity="3.05" type="0"/>
    <Peak1D F1="6.8897" intensity="0.75" type="0"/>
    <Peak1D F1="6.8828" intensity="3.29" type="0"/>
    <Peak1D F1="6.8613" intensity="2.98" type="0"/>
  </PeakList1D>
  <PeakList1D>
    <PeakList1DHeader creator="Montgomery" date="2021-11-16T15:37:54" expNo="2" name="sh-3-153" owner="" procNo="1" source="C:/Bruker/TopSpin3.2/sarah">
      <PeakPickDetails>F1=4.241803ppm, F2=2.067790ppm, MI=0.44cm, MAXI=15.00cm, PC=1.000
      </PeakPickDetails>
    </PeakList1DHeader>
    <Peak1D F1="4.0769" intensity="0.72" type="0"/>
    <Peak1D F1="4.0603" intensity="1.40" type="0"/>
    <Peak1D F1="4.0434" intensity="0.76" type="0"/>
    <Peak1D F1="3.7937" intensity="1.95" type="0"/>
    <Peak1D F1="3.7707" intensity="0.59" type="0"/>
    <Peak1D F1="2.7746" intensity="2.97" type="0"/>
    <Peak1D F1="2.7578" intensity="3.18" type="0"/>
    <Peak1D F1="2.6341" intensity="2.66" type="0"/>
    <Peak1D F1="2.4558" intensity="10.40" type="0"/>
  </PeakList1D>
</PeakList>
