# Supplementary material for: [3 + 2] Cycloadditions of Tertiary Amine N-Oxides and Silyl Imines as an Innovative Route to 1,2-Diamines
Source: Org Lett. 2023 Jun 15;25(25):4638–43. doi: 10.1021/acs.orglett.3c01396 (PMC10325142; doi:10.1021/acs.orglett.3c01396)
Supplement: Supplementary file 1 — ol3c01396_si_001.zip [file ol3c01396_si_001.zip › 4a/4a_1HNMR/pdata/1/peakrng]

P    #regions in PPM
# 2021-11-16 15:37:56 -0500  Montgomery@NMR400_MH
# low field   high field   mi   maxi
  7.5630139409700385  6.422896670842532  0.471  11.909  # for region 1
  4.241802762772521  2.0677903284300103  0.443  15.000  # for region 2
