# Supplementary material for: [3 + 2] Cycloadditions of Tertiary Amine N-Oxides and Silyl Imines as an Innovative Route to 1,2-Diamines
Source: Org Lett. 2023 Jun 15;25(25):4638–43. doi: 10.1021/acs.orglett.3c01396 (PMC10325142; doi:10.1021/acs.orglett.3c01396)
Supplement: Supplementary file 1 — ol3c01396_si_001.zip [file ol3c01396_si_001.zip › 4b/4b_13CNMR/pdata/1/assocs]

##TITLE= Parameter file, TopSpin 4.1.1
##JCAMPDX= 5.0
##DATATYPE= Parameter Values
##NPOINTS= 4	$$ modification sequence number
##ORIGIN= Bruker BioSpin GmbH
##OWNER= Dani
$$ 2022-10-13 15:47:44.970 -0400  Dani@Danielles-MacBook-Pro-3.local
$$ /Users/Dani/Box/Dani Beres/db-1-72/2/pdata/1/assocs
$$ process /opt/topspin4.1.1/prog/mod/dataserver
##$MULTDISP= </Users/Dani/Box/Dani Beres/db-1-54/3/pdata/1>
##END=
