# Supplementary material for: [3 + 2] Cycloadditions of Tertiary Amine N-Oxides and Silyl Imines as an Innovative Route to 1,2-Diamines
Source: Org Lett. 2023 Jun 15;25(25):4638–43. doi: 10.1021/acs.orglett.3c01396 (PMC10325142; doi:10.1021/acs.orglett.3c01396)
Supplement: Supplementary file 1 — ol3c01396_si_001.zip [file ol3c01396_si_001.zip › 4b/4b_13CNMR/pdata/1/auditp.txt]

##TITLE= Audit trail, TOPSPIN		Version 3.2
##JCAMPDX= 5.01
##ORIGIN= Bruker BioSpin GmbH
##OWNER= Montgomery
$$ C:/Bruker/TopSpin3.2/dani/db-1-72/2/pdata/1/auditp.txt
##AUDIT TRAIL=  $$ (NUMBER, WHEN, WHO, WHERE, PROCESS, VERSION, WHAT)
(   1,<2022-08-04 10:07:39.668 -0400>,<Montgomery>,<NMR400_MH>,<go>,<TOPSPIN 3.2>,
      <created by zg
	started at 2022-08-04 10:06:00.342 -0400,
	POWCHK enabled, PULCHK disabled,
       configuration hash MD5:
       3C FD C9 4F 53 E4 08 53 93 3E 94 20 64 00 5A 85
       data hash MD5: 64K
       9B 0E 20 8F 1F DC D6 26 DF 77 79 EC 81 71 14 E7>)
(   2,<2022-08-04 10:07:40.432 -0400>,<Montgomery>,<NMR400_MH>,<proc1d>,<TOPSPIN 3.2>,
      <Start of raw data processing
       ft FT_mod = 6 PKNL = 1 SI = 64K 
       data hash MD5: 64K
       77 53 AD CA 3C AD D3 D8 55 CD C8 83 F0 16 3E 8B>)
(   3,<2022-08-04 10:07:40.760 -0400>,<Montgomery>,<NMR400_MH>,<proc1d>,<TOPSPIN 3.2>,
      <apk 
       data hash MD5: 64K
       2E E8 58 FD 3E 39 7B A6 A7 A6 ED 1B 74 B4 76 AC>)
$$ /Users/Dani/Box/Dani Beres/db-1-72/2/pdata/1/auditp.txt
(   4,<2022-08-04 10:24:56.386 -0400>,<Dani>,<Danielles-MacBook-Pro.local>,<dataserver>,<TopSpin 4.1.1>,
      <INTEGRAL DEFINE [3.854;3.809]
       data hash MD5: 64K
       2E E8 58 FD 3E 39 7B A6 A7 A6 ED 1B 74 B4 76 AC>)
(   5,<2022-08-04 10:24:56.570 -0400>,<Dani>,<Danielles-MacBook-Pro.local>,<dataserver>,<TopSpin 4.1.1>,
      <INTEGRAL DEFINE [4.087;4.023]
       data hash MD5: 64K
       2E E8 58 FD 3E 39 7B A6 A7 A6 ED 1B 74 B4 76 AC>)
(   6,<2022-08-04 10:24:56.731 -0400>,<Dani>,<Danielles-MacBook-Pro.local>,<dataserver>,<TopSpin 4.1.1>,
      <INTEGRAL DEFINE [2.852;2.696]
       data hash MD5: 64K
       2E E8 58 FD 3E 39 7B A6 A7 A6 ED 1B 74 B4 76 AC>)
(   7,<2022-08-04 10:24:56.831 -0400>,<Dani>,<Danielles-MacBook-Pro.local>,<dataserver>,<TopSpin 4.1.1>,
      <INTEGRAL DEFINE [2.482;2.367]
       data hash MD5: 64K
       2E E8 58 FD 3E 39 7B A6 A7 A6 ED 1B 74 B4 76 AC>)
(   8,<2022-08-04 10:26:14.492 -0400>,<Dani>,<Danielles-MacBook-Pro.local>,<dataserver>,<TopSpin 4.1.1>,
      <INTEGRAL DEFINE [6.969;6.906]
       data hash MD5: 64K
       2E E8 58 FD 3E 39 7B A6 A7 A6 ED 1B 74 B4 76 AC>)
(   9,<2022-08-04 10:26:14.525 -0400>,<Dani>,<Danielles-MacBook-Pro.local>,<dataserver>,<TopSpin 4.1.1>,
      <INTEGRAL DEFINE [7.326;7.212]
       data hash MD5: 64K
       2E E8 58 FD 3E 39 7B A6 A7 A6 ED 1B 74 B4 76 AC>)
(  10,<2022-08-04 10:26:14.534 -0400>,<Dani>,<Danielles-MacBook-Pro.local>,<dataserver>,<TopSpin 4.1.1>,
      <INTEGRAL DEFINE [6.853;6.788]
       data hash MD5: 64K
       2E E8 58 FD 3E 39 7B A6 A7 A6 ED 1B 74 B4 76 AC>)
(  11,<2022-08-04 10:26:14.557 -0400>,<Dani>,<Danielles-MacBook-Pro.local>,<dataserver>,<TopSpin 4.1.1>,
      <INTEGRAL DELETE [7.326;7.212]
       data hash MD5: 64K
       2E E8 58 FD 3E 39 7B A6 A7 A6 ED 1B 74 B4 76 AC>)
(  12,<2022-08-04 10:26:14.567 -0400>,<Dani>,<Danielles-MacBook-Pro.local>,<dataserver>,<TopSpin 4.1.1>,
      <INTEGRAL DEFINE [7.314;7.261]
       data hash MD5: 64K
       2E E8 58 FD 3E 39 7B A6 A7 A6 ED 1B 74 B4 76 AC>)
(  13,<2022-08-04 10:26:14.577 -0400>,<Dani>,<Danielles-MacBook-Pro.local>,<dataserver>,<TopSpin 4.1.1>,
      <INTEGRAL DELETE [6.853;6.788]
       data hash MD5: 64K
       2E E8 58 FD 3E 39 7B A6 A7 A6 ED 1B 74 B4 76 AC>)
(  14,<2022-08-04 10:26:14.586 -0400>,<Dani>,<Danielles-MacBook-Pro.local>,<dataserver>,<TopSpin 4.1.1>,
      <INTEGRAL DEFINE [6.844;6.788]
       data hash MD5: 64K
       2E E8 58 FD 3E 39 7B A6 A7 A6 ED 1B 74 B4 76 AC>)
(  15,<2022-08-04 10:26:14.596 -0400>,<Dani>,<Danielles-MacBook-Pro.local>,<dataserver>,<TopSpin 4.1.1>,
      <INTEGRAL DELETE [6.969;6.906]
       data hash MD5: 64K
       2E E8 58 FD 3E 39 7B A6 A7 A6 ED 1B 74 B4 76 AC>)
(  16,<2022-08-04 10:26:14.636 -0400>,<Dani>,<Danielles-MacBook-Pro.local>,<dataserver>,<TopSpin 4.1.1>,
      <INTEGRAL DEFINE [6.981;6.899]
       data hash MD5: 64K
       2E E8 58 FD 3E 39 7B A6 A7 A6 ED 1B 74 B4 76 AC>)
$$ C:/Users/sarah/Box/NMR Files/Dani Beres/db-1-72/2/pdata/1/auditp.txt
(  17,<2022-10-16 21:40:33.586 -0400>,<sarah>,<DESKTOP-I492HBR>,<dataserver>,<TopSpin 4.1.4>,
      <Start of interactive peak picking
       data hash MD5: 64K
       2E E8 58 FD 3E 39 7B A6 A7 A6 ED 1B 74 B4 76 AC>)
(  18,<2022-10-16 21:40:48.870 -0400>,<sarah>,<DESKTOP-I492HBR>,<peak>,<TopSpin 4.1.4>,
      <1D Peak picking
       data hash MD5: 64K
       2E E8 58 FD 3E 39 7B A6 A7 A6 ED 1B 74 B4 76 AC>)
(  19,<2022-10-16 21:40:58.052 -0400>,<sarah>,<DESKTOP-I492HBR>,<peak>,<TopSpin 4.1.4>,
      <1D Peak picking
       data hash MD5: 64K
       2E E8 58 FD 3E 39 7B A6 A7 A6 ED 1B 74 B4 76 AC>)
(  20,<2022-10-16 21:41:38.352 -0400>,<sarah>,<DESKTOP-I492HBR>,<dataserver>,<TopSpin 4.1.4>,
      <End of interactive peak picking
       data hash MD5: 64K
       2E E8 58 FD 3E 39 7B A6 A7 A6 ED 1B 74 B4 76 AC>)
(  21,<2022-10-16 21:41:52.460 -0400>,<sarah>,<DESKTOP-I492HBR>,<dataserver>,<TopSpin 4.1.4>,
      <Spectrum calibrated, SF was set. Old value: 400.130000 New value: 400.130006. Peak list modified: Yes
       data hash MD5: 64K
       2E E8 58 FD 3E 39 7B A6 A7 A6 ED 1B 74 B4 76 AC>)
(  22,<2022-10-16 21:41:52.481 -0400>,<sarah>,<DESKTOP-I492HBR>,<dataserver>,<TopSpin 4.1.4>,
      <Spectrum calibrated, OFFSET was set. Old value: 16.188180 New value: 16.173265. Peak list modified: Yes
       data hash MD5: 64K
       2E E8 58 FD 3E 39 7B A6 A7 A6 ED 1B 74 B4 76 AC>)
(  23,<2022-10-16 21:42:01.598 -0400>,<sarah>,<DESKTOP-I492HBR>,<dataserver>,<TopSpin 4.1.4>,
      <Start of interactive peak picking
       data hash MD5: 64K
       2E E8 58 FD 3E 39 7B A6 A7 A6 ED 1B 74 B4 76 AC>)
(  24,<2022-10-16 21:42:10.113 -0400>,<sarah>,<DESKTOP-I492HBR>,<peak>,<TopSpin 4.1.4>,
      <1D Peak picking
       data hash MD5: 64K
       2E E8 58 FD 3E 39 7B A6 A7 A6 ED 1B 74 B4 76 AC>)
(  25,<2022-10-16 21:42:12.477 -0400>,<sarah>,<DESKTOP-I492HBR>,<peak>,<TopSpin 4.1.4>,
      <1D Peak picking
       data hash MD5: 64K
       2E E8 58 FD 3E 39 7B A6 A7 A6 ED 1B 74 B4 76 AC>)
(  26,<2022-10-16 21:42:14.207 -0400>,<sarah>,<DESKTOP-I492HBR>,<peak>,<TopSpin 4.1.4>,
      <1D Peak picking
       data hash MD5: 64K
       2E E8 58 FD 3E 39 7B A6 A7 A6 ED 1B 74 B4 76 AC>)
(  27,<2022-10-16 21:42:19.462 -0400>,<sarah>,<DESKTOP-I492HBR>,<dataserver>,<TopSpin 4.1.4>,
      <Delete peaks within defined region
       data hash MD5: 64K
       2E E8 58 FD 3E 39 7B A6 A7 A6 ED 1B 74 B4 76 AC>)
(  28,<2022-10-16 21:42:19.480 -0400>,<sarah>,<DESKTOP-I492HBR>,<dataserver>,<TopSpin 4.1.4>,
      <Delete peaks within defined region
       data hash MD5: 64K
       2E E8 58 FD 3E 39 7B A6 A7 A6 ED 1B 74 B4 76 AC>)
(  29,<2022-10-16 21:42:19.542 -0400>,<sarah>,<DESKTOP-I492HBR>,<dataserver>,<TopSpin 4.1.4>,
      <End of interactive peak picking
       data hash MD5: 64K
       2E E8 58 FD 3E 39 7B A6 A7 A6 ED 1B 74 B4 76 AC>)
(  30,<2022-10-16 21:44:16.284 -0400>,<sarah>,<DESKTOP-I492HBR>,<dataserver>,<TopSpin 4.1.4>,
      <INTEGRAL DELETE [7.314;7.261]
       data hash MD5: 64K
       2E E8 58 FD 3E 39 7B A6 A7 A6 ED 1B 74 B4 76 AC>)
(  31,<2022-10-16 21:44:16.301 -0400>,<sarah>,<DESKTOP-I492HBR>,<dataserver>,<TopSpin 4.1.4>,
      <INTEGRAL DELETE [6.981;6.899]
       data hash MD5: 64K
       2E E8 58 FD 3E 39 7B A6 A7 A6 ED 1B 74 B4 76 AC>)
(  32,<2022-10-16 21:44:16.314 -0400>,<sarah>,<DESKTOP-I492HBR>,<dataserver>,<TopSpin 4.1.4>,
      <INTEGRAL DELETE [6.844;6.788]
       data hash MD5: 64K
       2E E8 58 FD 3E 39 7B A6 A7 A6 ED 1B 74 B4 76 AC>)
(  33,<2022-10-16 21:44:16.327 -0400>,<sarah>,<DESKTOP-I492HBR>,<dataserver>,<TopSpin 4.1.4>,
      <INTEGRAL DELETE [4.087;4.023]
       data hash MD5: 64K
       2E E8 58 FD 3E 39 7B A6 A7 A6 ED 1B 74 B4 76 AC>)
(  34,<2022-10-16 21:44:16.361 -0400>,<sarah>,<DESKTOP-I492HBR>,<dataserver>,<TopSpin 4.1.4>,
      <INTEGRAL DELETE [3.854;3.809]
       data hash MD5: 64K
       2E E8 58 FD 3E 39 7B A6 A7 A6 ED 1B 74 B4 76 AC>)
(  35,<2022-10-16 21:44:16.375 -0400>,<sarah>,<DESKTOP-I492HBR>,<dataserver>,<TopSpin 4.1.4>,
      <INTEGRAL DELETE [2.852;2.696]
       data hash MD5: 64K
       2E E8 58 FD 3E 39 7B A6 A7 A6 ED 1B 74 B4 76 AC>)
(  36,<2022-10-16 21:44:16.390 -0400>,<sarah>,<DESKTOP-I492HBR>,<dataserver>,<TopSpin 4.1.4>,
      <INTEGRAL DELETE [2.482;2.367]
       data hash MD5: 64K
       2E E8 58 FD 3E 39 7B A6 A7 A6 ED 1B 74 B4 76 AC>)
(  37,<2022-10-16 21:44:16.402 -0400>,<sarah>,<DESKTOP-I492HBR>,<dataserver>,<TopSpin 4.1.4>,
      <INTEGRAL DEFINE [4.098;3.976]
       data hash MD5: 64K
       2E E8 58 FD 3E 39 7B A6 A7 A6 ED 1B 74 B4 76 AC>)
(  38,<2022-10-16 21:44:16.420 -0400>,<sarah>,<DESKTOP-I492HBR>,<dataserver>,<TopSpin 4.1.4>,
      <INTEGRAL DEFINE [2.840;2.642]
       data hash MD5: 64K
       2E E8 58 FD 3E 39 7B A6 A7 A6 ED 1B 74 B4 76 AC>)
(  39,<2022-10-16 21:44:16.514 -0400>,<sarah>,<DESKTOP-I492HBR>,<dataserver>,<TopSpin 4.1.4>,
      <INTEGRAL DEFINE [2.489;2.382]
       data hash MD5: 64K
       2E E8 58 FD 3E 39 7B A6 A7 A6 ED 1B 74 B4 76 AC>)
(  40,<2022-10-16 21:44:16.528 -0400>,<sarah>,<DESKTOP-I492HBR>,<dataserver>,<TopSpin 4.1.4>,
      <INTEGRAL DEFINE [7.325;7.167]
       data hash MD5: 64K
       2E E8 58 FD 3E 39 7B A6 A7 A6 ED 1B 74 B4 76 AC>)
(  41,<2022-10-16 21:44:16.542 -0400>,<sarah>,<DESKTOP-I492HBR>,<dataserver>,<TopSpin 4.1.4>,
      <INTEGRAL DEFINE [6.989;6.745]
       data hash MD5: 64K
       2E E8 58 FD 3E 39 7B A6 A7 A6 ED 1B 74 B4 76 AC>)
(  42,<2022-10-16 21:44:16.556 -0400>,<sarah>,<DESKTOP-I492HBR>,<dataserver>,<TopSpin 4.1.4>,
      <INTEGRAL SPLIT [6.989;6.862] [6.862;6.745]
       data hash MD5: 64K
       2E E8 58 FD 3E 39 7B A6 A7 A6 ED 1B 74 B4 76 AC>)
(  43,<2022-10-16 21:44:16.594 -0400>,<sarah>,<DESKTOP-I492HBR>,<dataserver>,<TopSpin 4.1.4>,
      <INTEGRAL DELETE [6.989;6.862]
       data hash MD5: 64K
       2E E8 58 FD 3E 39 7B A6 A7 A6 ED 1B 74 B4 76 AC>)
(  44,<2022-10-16 21:44:16.608 -0400>,<sarah>,<DESKTOP-I492HBR>,<dataserver>,<TopSpin 4.1.4>,
      <INTEGRAL DELETE [6.862;6.745]
       data hash MD5: 64K
       2E E8 58 FD 3E 39 7B A6 A7 A6 ED 1B 74 B4 76 AC>)
(  45,<2022-10-16 21:44:16.622 -0400>,<sarah>,<DESKTOP-I492HBR>,<dataserver>,<TopSpin 4.1.4>,
      <INTEGRAL DEFINE [6.969;6.867]
       data hash MD5: 64K
       2E E8 58 FD 3E 39 7B A6 A7 A6 ED 1B 74 B4 76 AC>)
(  46,<2022-10-16 21:44:16.637 -0400>,<sarah>,<DESKTOP-I492HBR>,<dataserver>,<TopSpin 4.1.4>,
      <INTEGRAL DEFINE [6.847;6.745]
       data hash MD5: 64K
       2E E8 58 FD 3E 39 7B A6 A7 A6 ED 1B 74 B4 76 AC>)
(  47,<2022-10-16 21:44:16.651 -0400>,<sarah>,<DESKTOP-I492HBR>,<dataserver>,<TopSpin 4.1.4>,
      <INTEGRAL DEFINE [3.823;3.804]
       data hash MD5: 64K
       2E E8 58 FD 3E 39 7B A6 A7 A6 ED 1B 74 B4 76 AC>)
(  48,<2022-10-16 21:44:16.665 -0400>,<sarah>,<DESKTOP-I492HBR>,<dataserver>,<TopSpin 4.1.4>,
      <INTEGRAL DEFINE [1.983;1.790]
       data hash MD5: 64K
       2E E8 58 FD 3E 39 7B A6 A7 A6 ED 1B 74 B4 76 AC>)
$$ /Users/Dani/Library/CloudStorage/Box-Box/Dani Beres/db-1-72/2/pdata/1/auditp.txt
(  49,<2022-11-20 12:11:03.275 -0500>,<Dani>,<MacBook-Pro-8.fios-router.home>,<dataserver>,<TopSpin 4.1.4>,
      <Start of interactive peak picking
       data hash MD5: 64K
       2E E8 58 FD 3E 39 7B A6 A7 A6 ED 1B 74 B4 76 AC>)
(  50,<2022-11-20 12:11:51.708 -0500>,<Dani>,<MacBook-Pro-8.fios-router.home>,<dataserver>,<TopSpin 4.1.4>,
      <End of interactive peak picking
       data hash MD5: 64K
       2E E8 58 FD 3E 39 7B A6 A7 A6 ED 1B 74 B4 76 AC>)
(  51,<2022-11-20 12:12:26.336 -0500>,<Dani>,<MacBook-Pro-8.fios-router.home>,<dataserver>,<TopSpin 4.1.4>,
      <Start of interactive peak picking
       data hash MD5: 64K
       2E E8 58 FD 3E 39 7B A6 A7 A6 ED 1B 74 B4 76 AC>)
(  52,<2022-11-20 12:38:19.640 -0500>,<Dani>,<MacBook-Pro-8.fios-router.home>,<dataserver>,<TopSpin 4.1.4>,
      <Start of interactive peak picking
       data hash MD5: 64K
       2E E8 58 FD 3E 39 7B A6 A7 A6 ED 1B 74 B4 76 AC>)
##END=

$$ hash MD5
$$ 91 F6 DF 0B 0D 62 95 34 9F 04 B1 1E 3A 1A 18 2C
