# Supplementary material for: [3 + 2] Cycloadditions of Tertiary Amine N-Oxides and Silyl Imines as an Innovative Route to 1,2-Diamines
Source: Org Lett. 2023 Jun 15;25(25):4638–43. doi: 10.1021/acs.orglett.3c01396 (PMC10325142; doi:10.1021/acs.orglett.3c01396)
Supplement: Supplementary file 1 — ol3c01396_si_001.zip [file ol3c01396_si_001.zip › 4b/4b_13CNMR/pdata/1/integrals.txt]

   Current data set:
   NAME =	db-1-72	EXPNO =	2	PROCNO = 1
   DU   =	C:/Users/sarah/Box/NMR Files/Dani Beres

   Number   Integrated Region     Integral
     1      7.325      7.167         1.68391
     2      6.969      6.867         2.17310
     3      6.847      6.745         1.42815
     4      4.098      3.976         1.00000
     5      3.823      3.804         3.04383
     6      2.840      2.642         2.03083
     7      2.489      2.382         2.96085
     8      1.983      1.790         2.96377
