# Supplementary material for: [3 + 2] Cycloadditions of Tertiary Amine N-Oxides and Silyl Imines as an Innovative Route to 1,2-Diamines
Source: Org Lett. 2023 Jun 15;25(25):4638–43. doi: 10.1021/acs.orglett.3c01396 (PMC10325142; doi:10.1021/acs.orglett.3c01396)
Supplement: Supplementary file 1 — ol3c01396_si_001.zip [file ol3c01396_si_001.zip › 4b/4b_13CNMR/pdata/1/intrng]

A 1.0 #regions in PPM
# low field   high field  bias        slope
  7.325029068731314  7.167227886569624  -0.0  -0.0  # for region 1
  6.96870381868879  6.866896604390926  -0.0  -0.0  # for region 2
  6.846535161531353  6.744727947233489  -0.0  -0.0  # for region 3
  4.097740375489026  3.975571718331589  -0.0  -0.0  # for region 4
  3.8232203724193403  3.804085300442784  -0.0  -0.0  # for region 5
  2.840421278910405  2.6418972110295704  -0.0  -0.0  # for region 6
  2.4891863895827746  2.382288814570017  -0.0  -0.0  # for region 7
  1.9834908673126028  1.789850364242619  -0.0  -0.0  # for region 8
