# Supplementary material for: [3 + 2] Cycloadditions of Tertiary Amine N-Oxides and Silyl Imines as an Innovative Route to 1,2-Diamines
Source: Org Lett. 2023 Jun 15;25(25):4638–43. doi: 10.1021/acs.orglett.3c01396 (PMC10325142; doi:10.1021/acs.orglett.3c01396)
Supplement: Supplementary file 1 — ol3c01396_si_001.zip [file ol3c01396_si_001.zip › 4b/4b_13CNMR/pdata/1/peaklist.xml]

<?xml version="1.0" encoding="UTF-8"?>
<PeakList modified="2022-10-16T21:42:14">
  <PeakList1D>
    <PeakList1DHeader creator="sarah" date="2022-10-16T21:42:14" expNo="2" name="db-1-72" owner="" procNo="1" source="C:/Users/sarah/Box/NMR Files/Dani Beres">
      <PeakPickDetails>F1=7.876252ppm, F2=4.647036ppm, MI=0.55cm, MAXI=16.00cm, PC=1.000
      </PeakPickDetails>
    </PeakList1DHeader>
    <Peak1D F1="7.278466" intensity="0.8435387" type="0"/>
    <Peak1D F1="7.270494" intensity="2.038237" type="0"/>
    <Peak1D F1="7.26945" intensity="2.420521" type="0"/>
    <Peak1D F1="7.258249" intensity="1.789172" type="0"/>
    <Peak1D F1="7.23956" intensity="1.213277" type="0"/>
    <Peak1D F1="6.933993" intensity="1.095883" type="0"/>
    <Peak1D F1="6.931881" intensity="1.298399" type="0"/>
    <Peak1D F1="6.930459" intensity="1.112987" type="0"/>
    <Peak1D F1="6.914425" intensity="2.848054" type="0"/>
    <Peak1D F1="6.913377" intensity="2.715999" type="0"/>
    <Peak1D F1="6.910935" intensity="2.38348" type="0"/>
    <Peak1D F1="6.816514" intensity="1.129929" type="0"/>
    <Peak1D F1="6.814577" intensity="0.8932557" type="0"/>
    <Peak1D F1="6.810011" intensity="0.9948415" type="0"/>
    <Peak1D F1="6.796386" intensity="0.9177259" type="0"/>
    <Peak1D F1="6.79266" intensity="0.9611169" type="0"/>
    <Peak1D F1="6.787504" intensity="0.7233884" type="0"/>
  </PeakList1D>
  <PeakList1D>
    <PeakList1DHeader creator="sarah" date="2022-10-16T21:42:14" expNo="2" name="db-1-72" owner="" procNo="1" source="C:/Users/sarah/Box/NMR Files/Dani Beres">
      <PeakPickDetails>F1=4.647036ppm, F2=4.286307ppm, MI=3.83cm, MAXI=16.00cm, PC=1.000
      </PeakPickDetails>
    </PeakList1DHeader>
  </PeakList1D>
  <PeakList1D>
    <PeakList1DHeader creator="sarah" date="2022-10-16T21:42:14" expNo="2" name="db-1-72" owner="" procNo="1" source="C:/Users/sarah/Box/NMR Files/Dani Beres">
      <PeakPickDetails>F1=4.286307ppm, F2=3.791189ppm, MI=0.50cm, MAXI=22.02cm, PC=1.000
      </PeakPickDetails>
    </PeakList1DHeader>
    <Peak1D F1="4.055904" intensity="0.8030226" type="0"/>
    <Peak1D F1="4.042527" intensity="0.8697064" type="0"/>
    <Peak1D F1="4.036512" intensity="0.924982" type="0"/>
    <Peak1D F1="4.023146" intensity="0.8450063" type="0"/>
    <Peak1D F1="3.825196" intensity="0.5858518" type="0"/>
    <Peak1D F1="3.814893" intensity="10.83565" type="0"/>
    <Peak1D F1="3.813102" intensity="15.0" type="0"/>
  </PeakList1D>
  <PeakList1D>
    <PeakList1DHeader creator="sarah" date="2022-10-16T21:42:14" expNo="2" name="db-1-72" owner="" procNo="1" source="C:/Users/sarah/Box/NMR Files/Dani Beres">
      <PeakPickDetails>F1=3.791189ppm, F2=3.784116ppm, MI=0.55cm, MAXI=16.00cm, PC=1.000
      </PeakPickDetails>
    </PeakList1DHeader>
  </PeakList1D>
  <PeakList1D>
    <PeakList1DHeader creator="sarah" date="2022-10-16T21:42:14" expNo="2" name="db-1-72" owner="" procNo="1" source="C:/Users/sarah/Box/NMR Files/Dani Beres">
      <PeakPickDetails>F1=3.784116ppm, F2=3.685092ppm, MI=5.24cm, MAXI=5.52cm, PC=1.000
      </PeakPickDetails>
    </PeakList1DHeader>
  </PeakList1D>
  <PeakList1D>
    <PeakList1DHeader creator="sarah" date="2022-10-16T21:42:14" expNo="2" name="db-1-72" owner="" procNo="1" source="C:/Users/sarah/Box/NMR Files/Dani Beres">
      <PeakPickDetails>F1=3.685092ppm, F2=2.984854ppm, MI=0.55cm, MAXI=16.00cm, PC=1.000
      </PeakPickDetails>
    </PeakList1DHeader>
  </PeakList1D>
  <PeakList1D>
    <PeakList1DHeader creator="sarah" date="2022-10-16T21:42:14" expNo="2" name="db-1-72" owner="" procNo="1" source="C:/Users/sarah/Box/NMR Files/Dani Beres">
      <PeakPickDetails>F1=2.984854ppm, F2=2.609979ppm, MI=0.33cm, MAXI=5.04cm, PC=1.000
      </PeakPickDetails>
    </PeakList1DHeader>
    <Peak1D F1="2.801762" intensity="0.3323699" type="0"/>
    <Peak1D F1="2.799774" intensity="0.4440634" type="0"/>
    <Peak1D F1="2.788383" intensity="0.3850955" type="0"/>
    <Peak1D F1="2.786386" intensity="0.5076133" type="0"/>
    <Peak1D F1="2.770431" intensity="1.628887" type="0"/>
    <Peak1D F1="2.757033" intensity="1.616808" type="0"/>
    <Peak1D F1="2.751066" intensity="1.733836" type="0"/>
    <Peak1D F1="2.731506" intensity="1.591621" type="0"/>
    <Peak1D F1="2.723266" intensity="0.3937949" type="0"/>
    <Peak1D F1="2.721577" intensity="0.4979723" type="0"/>
    <Peak1D F1="2.703712" intensity="0.4098187" type="0"/>
    <Peak1D F1="2.702046" intensity="0.5288053" type="0"/>
  </PeakList1D>
  <PeakList1D>
    <PeakList1DHeader creator="sarah" date="2022-10-16T21:42:14" expNo="2" name="db-1-72" owner="" procNo="1" source="C:/Users/sarah/Box/NMR Files/Dani Beres">
      <PeakPickDetails>F1=2.609979ppm, F2=0.092390ppm, MI=0.55cm, MAXI=16.00cm, PC=1.000
      </PeakPickDetails>
    </PeakList1DHeader>
    <Peak1D F1="2.444233" intensity="9.68906" type="0"/>
    <Peak1D F1="2.441995" intensity="13.68157" type="0"/>
    <Peak1D F1="1.873903" intensity="0.6057127" type="0"/>
  </PeakList1D>
  <PeakList1D>
    <PeakList1DHeader creator="sarah" date="2022-10-16T21:42:14" expNo="2" name="db-1-72" owner="" procNo="1" source="C:/Users/sarah/Box/NMR Files/Dani Beres">
      <PeakPickDetails>F1=0.092390ppm, F2=0.002524ppm, MI=0.34cm, MAXI=2.69cm, PC=1.000
      </PeakPickDetails>
    </PeakList1DHeader>
  </PeakList1D>
  <PeakList1D>
    <PeakList1DHeader creator="sarah" date="2022-10-16T21:42:14" expNo="2" name="db-1-72" owner="" procNo="1" source="C:/Users/sarah/Box/NMR Files/Dani Beres">
      <PeakPickDetails>F1=0.002524ppm, F2=0.000259ppm, MI=9.58cm, MAXI=14.48cm, PC=1.000
      </PeakPickDetails>
    </PeakList1DHeader>
  </PeakList1D>
  <PeakList1D>
    <PeakList1DHeader creator="sarah" date="2022-10-16T21:42:14" expNo="2" name="db-1-72" owner="" procNo="1" source="C:/Users/sarah/Box/NMR Files/Dani Beres">
      <PeakPickDetails>F1=0.000259ppm, F2=-0.000565ppm, MI=1.02cm, MAXI=9.29cm, PC=1.000
      </PeakPickDetails>
    </PeakList1DHeader>
    <Peak1D F1="-7.3E-5" intensity="1.925693" type="0"/>
  </PeakList1D>
  <PeakList1D>
    <PeakList1DHeader creator="sarah" date="2022-10-16T21:42:14" expNo="2" name="db-1-72" owner="" procNo="1" source="C:/Users/sarah/Box/NMR Files/Dani Beres">
      <PeakPickDetails>F1=-0.000565ppm, F2=-0.000626ppm, MI=9.58cm, MAXI=14.48cm, PC=1.000
      </PeakPickDetails>
    </PeakList1DHeader>
  </PeakList1D>
  <PeakList1D>
    <PeakList1DHeader creator="sarah" date="2022-10-16T21:42:14" expNo="2" name="db-1-72" owner="" procNo="1" source="C:/Users/sarah/Box/NMR Files/Dani Beres">
      <PeakPickDetails>F1=-0.000626ppm, F2=-0.923900ppm, MI=0.34cm, MAXI=2.69cm, PC=1.000
      </PeakPickDetails>
    </PeakList1DHeader>
  </PeakList1D>
</PeakList>
