# Supplementary material for: [3 + 2] Cycloadditions of Tertiary Amine N-Oxides and Silyl Imines as an Innovative Route to 1,2-Diamines
Source: Org Lett. 2023 Jun 15;25(25):4638–43. doi: 10.1021/acs.orglett.3c01396 (PMC10325142; doi:10.1021/acs.orglett.3c01396)
Supplement: Supplementary file 1 — ol3c01396_si_001.zip [file ol3c01396_si_001.zip › 4b/4b_13CNMR/pdata/1/peakrng]

P    #regions in PPM
# 2022-10-16 21:42:19 -0400  sarah@DESKTOP-I492HBR
# low field   high field   mi   maxi
  7.876251622120707  4.647035611141638  0.554  16.000  # for region 1
  4.647035611141638  4.286306819409183  3.830  16.000  # for region 2
  4.286306819409183  3.7911888699724785  0.502  22.020  # for region 3
  3.7911888699724785  3.784115756409097  0.554  16.000  # for region 4
  3.784115756409097  3.685092166521756  5.236  5.523  # for region 5
  3.685092166521756  2.984853923746988  0.554  16.000  # for region 6
  2.984853923746988  2.609978904887769  0.332  5.036  # for region 7
  2.609978904887769  0.09239004835332207  0.554  16.000  # for region 8
  0.09239004835332207  0.002524352869164055  0.341  2.687  # for region 9
  0.002524352869164055  2.5855905398445845E-4  9.581  14.485  # for region 10
  2.5855905398445845E-4  -5.647474073871067E-4  1.022  9.286  # for region 11
  -5.647474073871067E-4  -6.259850780676362E-4  9.581  14.485  # for region 12
  -6.259850780676362E-4  -0.9239004835332207  0.341  2.687  # for region 13
