# Supplementary material for: [3 + 2] Cycloadditions of Tertiary Amine N-Oxides and Silyl Imines as an Innovative Route to 1,2-Diamines
Source: Org Lett. 2023 Jun 15;25(25):4638–43. doi: 10.1021/acs.orglett.3c01396 (PMC10325142; doi:10.1021/acs.orglett.3c01396)
Supplement: Supplementary file 1 — ol3c01396_si_001.zip [file ol3c01396_si_001.zip › 4b/4b_13CNMR/shimvalues]

# Thu Aug 04 10:07:39 2022
#$$PROBEID=34
#$$PROBEINFO=5 mm PAQNP 1H/13C/31P/19F Z-GRD Z840001/0002
#$$PICSINFO=Z840001_0002_34.par
#$$SHIMID=313232
#
# Active Shim Gradients
#
Z           		-1609           
Z2          		-4425           
Z3          		8929            
Z4          		6339            
Z5          		-3941           
Z6          		17412           
X           		-560            
XZ          		387             
XZ2         		1413            
XZ3         		-869            
Y           		-5218           
YZ          		-18077          
YZ2         		1342            
YZ3         		2226            
XY          		-1228           
XYZ         		-4749           
(X2-Y2)     		24525           
(X2-Y2)Z    		-2588           
X3          		2336            
Y3          		1091            
#
# Lock Parameter
#
FIELD		5255.211
LOCKPHASE		285.370 
LOCKPOWER		-30.000 
LOCKGAIN		116.400 
LOCKDC		-75.000 
LOCKSHIFT		7.240   
LOOPGAIN		-12.000 
LOOPTIME		0.400   
LOOPFILTER		100.000 
#
IEEE64_VERSION_CODE 1
#
# Shim currents 
#
SHIM_SETTING [1 ]  -780.36500003   
SHIM_SETTING [2 ]  -2190.37500008  
SHIM_SETTING [3 ]  4696.42200000   
SHIM_SETTING [4 ]  3334.19100000   
SHIM_SETTING [5 ]  -2073.02200000  
SHIM_SETTING [6 ]  -294.47400000   
SHIM_SETTING [7 ]  203.54900000    
SHIM_SETTING [8 ]  743.16900000    
SHIM_SETTING [9 ]  12900.00000000  
SHIM_SETTING [10]  -645.79400000   
SHIM_SETTING [11]  -2744.52900000  
SHIM_SETTING [12]  -9508.69900000  
SHIM_SETTING [13]  705.66100000    
SHIM_SETTING [14]  1170.88300000   
SHIM_SETTING [15]  9158.64300000   
SHIM_SETTING [16]  -1361.20600000  
SHIM_SETTING [17]  -457.23400000   
SHIM_SETTING [18]  -2498.21200000  
SHIM_SETTING [19]  1228.70500000   
SHIM_SETTING [20]  573.87100000    
