# Supplementary material for: [3 + 2] Cycloadditions of Tertiary Amine N-Oxides and Silyl Imines as an Innovative Route to 1,2-Diamines
Source: Org Lett. 2023 Jun 15;25(25):4638–43. doi: 10.1021/acs.orglett.3c01396 (PMC10325142; doi:10.1021/acs.orglett.3c01396)
Supplement: Supplementary file 1 — ol3c01396_si_001.zip [file ol3c01396_si_001.zip › 4c/4c_13CNMR/audita.txt]

##TITLE= Audit trail, TOPSPIN		Version 3.2
##JCAMPDX= 5.01
##ORIGIN= Bruker BioSpin GmbH
##OWNER= Montgomery
$$ C:\Bruker\TopSpin3.2\dani/db-1-66/5/audita.txt
##AUDIT TRAIL=  $$ (NUMBER, WHEN, WHO, WHERE, PROCESS, VERSION, WHAT)
(   1,<2022-07-27 15:25:54.921 -0400>,<Montgomery>,<NMR400_MH>,<go>,<TOPSPIN 3.2>,
      <created by zg
	started at 2022-07-27 14:27:24.552 -0400,
	POWCHK enabled, PULCHK disabled,
       configuration hash MD5:
       3C FD C9 4F 53 E4 08 53 93 3E 94 20 64 00 5A 85
       data hash MD5: 64K
       66 E6 11 8C DD 8C 40 53 02 B8 6B B3 15 03 8F EC>)
##END=

$$ hash MD5
$$ DD 27 07 66 7F 02 54 67 94 42 5B 6D B0 AA 52 41
