# Supplementary material for: [3 + 2] Cycloadditions of Tertiary Amine N-Oxides and Silyl Imines as an Innovative Route to 1,2-Diamines
Source: Org Lett. 2023 Jun 15;25(25):4638–43. doi: 10.1021/acs.orglett.3c01396 (PMC10325142; doi:10.1021/acs.orglett.3c01396)
Supplement: Supplementary file 1 — ol3c01396_si_001.zip [file ol3c01396_si_001.zip › 4c/4c_13CNMR/pdata/1/auditp.txt]

##TITLE= Audit trail, TOPSPIN		Version 3.2
##JCAMPDX= 5.01
##ORIGIN= Bruker BioSpin GmbH
##OWNER= Montgomery
$$ C:\Bruker\TopSpin3.2\dani/db-1-66/5/pdata/1/auditp.txt
##AUDIT TRAIL=  $$ (NUMBER, WHEN, WHO, WHERE, PROCESS, VERSION, WHAT)
(   1,<2022-07-27 15:25:54.921 -0400>,<Montgomery>,<NMR400_MH>,<go>,<TOPSPIN 3.2>,
      <created by zg
	started at 2022-07-27 14:27:24.552 -0400,
	POWCHK enabled, PULCHK disabled,
       configuration hash MD5:
       3C FD C9 4F 53 E4 08 53 93 3E 94 20 64 00 5A 85
       data hash MD5: 64K
       66 E6 11 8C DD 8C 40 53 02 B8 6B B3 15 03 8F EC>)
(   2,<2022-07-27 15:26:35.996 -0400>,<Montgomery>,<NMR400_MH>,<proc1d>,<TOPSPIN 3.2>,
      <Start of raw data processing
       ft FT_mod = 6 PKNL = 1 SI = 32K 
       data hash MD5: 32K
       56 4D C9 2D 0C 42 3D D2 29 D3 E2 7B 32 B3 EA F8>)
(   3,<2022-07-27 15:26:36.214 -0400>,<Montgomery>,<NMR400_MH>,<proc1d>,<TOPSPIN 3.2>,
      <apk 
       data hash MD5: 32K
       67 1B 40 1B 39 29 EE 98 2C DB 41 7C C5 46 B9 A9>)
$$ C:/Users/sarah/Box/NMR Files/Dani Beres/db-1-66/5/pdata/1/auditp.txt
(   4,<2022-10-16 23:30:50.428 -0400>,<sarah>,<DESKTOP-I492HBR>,<dataserver>,<TopSpin 4.1.4>,
      <Spectrum calibrated, SF was set. Old value: 100.612769 New value: 100.612762. Peak list modified: Yes
       data hash MD5: 32K
       67 1B 40 1B 39 29 EE 98 2C DB 41 7C C5 46 B9 A9>)
(   5,<2022-10-16 23:30:50.446 -0400>,<sarah>,<DESKTOP-I492HBR>,<dataserver>,<TopSpin 4.1.4>,
      <Spectrum calibrated, OFFSET was set. Old value: 219.450900 New value: 219.517777. Peak list modified: Yes
       data hash MD5: 32K
       67 1B 40 1B 39 29 EE 98 2C DB 41 7C C5 46 B9 A9>)
(   6,<2022-10-16 23:31:04.807 -0400>,<sarah>,<DESKTOP-I492HBR>,<dataserver>,<TopSpin 4.1.4>,
      <Start of interactive peak picking
       data hash MD5: 32K
       67 1B 40 1B 39 29 EE 98 2C DB 41 7C C5 46 B9 A9>)
(   7,<2022-10-16 23:31:08.140 -0400>,<sarah>,<DESKTOP-I492HBR>,<peak>,<TopSpin 4.1.4>,
      <1D Peak picking
       data hash MD5: 32K
       67 1B 40 1B 39 29 EE 98 2C DB 41 7C C5 46 B9 A9>)
(   8,<2022-10-16 23:31:11.163 -0400>,<sarah>,<DESKTOP-I492HBR>,<dataserver>,<TopSpin 4.1.4>,
      <End of interactive peak picking
       data hash MD5: 32K
       67 1B 40 1B 39 29 EE 98 2C DB 41 7C C5 46 B9 A9>)
$$ /Users/Dani/Library/CloudStorage/Box-Box/Dani Beres/db-1-66/5/pdata/1/auditp.txt
(   9,<2022-11-20 13:00:37.320 -0500>,<Dani>,<MacBook-Pro-8.fios-router.home>,<dataserver>,<TopSpin 4.1.4>,
      <Start of interactive peak picking
       data hash MD5: 32K
       67 1B 40 1B 39 29 EE 98 2C DB 41 7C C5 46 B9 A9>)
##END=

$$ hash MD5
$$ 87 9A FF 3F C2 84 A7 A3 8F F4 E7 41 74 A8 EF 0B
