# Supplementary material for: [3 + 2] Cycloadditions of Tertiary Amine N-Oxides and Silyl Imines as an Innovative Route to 1,2-Diamines
Source: Org Lett. 2023 Jun 15;25(25):4638–43. doi: 10.1021/acs.orglett.3c01396 (PMC10325142; doi:10.1021/acs.orglett.3c01396)
Supplement: Supplementary file 1 — ol3c01396_si_001.zip [file ol3c01396_si_001.zip › 4c/4c_13CNMR/pdata/1/peaklist.xml]

<?xml version="1.0" encoding="UTF-8"?>
<PeakList modified="2022-10-16T23:31:08">
  <PeakList1D>
    <PeakList1DHeader creator="sarah" date="2022-10-16T23:31:08" expNo="5" name="db-1-66" owner="" procNo="1" source="C:/Users/sarah/Box/NMR Files/Dani Beres">
      <PeakPickDetails>F1=180.574570ppm, F2=-5.323543ppm, MI=1.16cm, MAXI=16.00cm, PC=1.400
      </PeakPickDetails>
    </PeakList1DHeader>
    <Peak1D F1="156.939926" intensity="4.208189" type="0"/>
    <Peak1D F1="132.244904" intensity="3.401437" type="0"/>
    <Peak1D F1="128.176331" intensity="7.420336" type="0"/>
    <Peak1D F1="127.06086" intensity="9.253841" type="0"/>
    <Peak1D F1="120.804985" intensity="6.886043" type="0"/>
    <Peak1D F1="110.611557" intensity="10.02634" type="0"/>
    <Peak1D F1="77.473427" intensity="14.68664" type="0"/>
    <Peak1D F1="77.156425" intensity="14.59367" type="0"/>
    <Peak1D F1="76.83815" intensity="15.0" type="0"/>
    <Peak1D F1="57.369751" intensity="4.437204" type="0"/>
    <Peak1D F1="55.306419" intensity="4.038815" type="0"/>
    <Peak1D F1="50.233128" intensity="5.439657" type="0"/>
    <Peak1D F1="36.014465" intensity="7.028811" type="0"/>
  </PeakList1D>
</PeakList>
